# Supplementary material for: Estimating the health impact of nicotine exposure by dissecting the effects of nicotine versus non-nicotine constituents of tobacco smoke: A multivariable Mendelian randomisation study
Source: PLoS Genet. 2024 Feb 9;20(2):e1011157. doi: 10.1371/journal.pgen.1011157 (PMC10883537; doi:10.1371/journal.pgen.1011157)
Supplement: S1 Table — (XLSX) [file pgen.1011157.s008.xlsx]

## Sheet: S1 Table
S1 Table. Univariable and multivariable Mendelian randomisation IVW and Egger analysis of nicotine exposure proxies (nicotine metabolite ratio, cotinine and cotinine+3’hydroxycotinine) and smoking heaviness (cigarettes per day) and lung cancer
Outcome	Exposure	Smoking Status	Method	Odds Ratio	Lower Confidence Interval	Upper Confidence Interval	p-value	I2Gx	Q	Egger Intercept	Egger Intercept p-value	F Statistic
NMR Analysis
Lung Cancer	NMR	Ever	MR-IVW	1.19849	1.14536	1.25408	4.98646e-15	.	6.42783	.	.	531.107
Lung Cancer	NMR	Ever	MVMR-IVW	1.00628	0.936183	1.08162	0.865926	.	118.203	.	.	30.1693
Lung Cancer	NMR	Ever	MR-Egger	1.31234	1.20872	1.42483	0.00746749	0.988958	0.660012	-0.0566536	0.0957343	531.107
Lung Cancer	NMR	Ever	MVMR-Egger	0.99641	0.92373	1.07481	0.926309	.	118.203	1.00479	0.389428	30.1693
Lung Cancer	CPD	Ever	MR-IVW	3.99711	3.49628	4.56967	1.70154e-91	.	185.04	.	.	144.942
Lung Cancer	CPD	Ever	MVMR-IVW	2.93603	2.38246	3.61822	8.22336e-13	.	118.203	.	.	33.9617
Lung Cancer	CPD	Ever	MR-Egger	5.53358	4.72772	6.47679	8.5905e-26	0.984488	113.076	-0.0340677	1.69469e-06	144.942
Lung Cancer	CPD	Ever	MVMR-Egger	4.58147	3.44611	6.0909	3.6877e-13	.	118.203	0.972079	0.000299478	33.9617
Lung Cancer	NMR	Never	MR-IVW	1.00501	0.934527	1.0808	0.892894	.	0.791238	.	.	531.107
Lung Cancer	NMR	Never	MVMR-IVW	1.03868	0.964528	1.11853	0.320623	.	29.5112	.	.	29.2768
Lung Cancer	NMR	Never	MR-Egger	0.931169	0.773089	1.12157	0.507037	0.988958	0.0284456	0.0483537	0.446737	531.107
Lung Cancer	NMR	Never	MVMR-Egger	1.00558	0.935574	1.08082	0.880632	.	29.5112	1.0164	0.00612341	29.2768
Lung Cancer	CPD	Never	MR-IVW	1.03836	0.849564	1.26912	0.713112	.	32.5362	.	.	139.236
Lung Cancer	CPD	Never	MVMR-IVW	0.832871	0.62852	1.10366	0.20946	.	29.5112	.	.	33.5259
Lung Cancer	CPD	Never	MR-Egger	1.28823	0.952633	1.74204	0.106275	0.98367	29.0208	-0.0193109	0.0666485	139.236
Lung Cancer	CPD	Never	MVMR-Egger	1.05922	0.640253	1.75234	0.823806	.	29.5112	0.988165	0.265654	33.5259
Cotinine Analysis
Lung Cancer	COT	Ever	MR-IVW	1.58127	1.13956	2.19419	0.00611291	.	112.269	.	.	30.6727
Lung Cancer	COT	Ever	MVMR-IVW	1.17828	1.02045	1.36051	0.0302476	.	97.0943	.	.	6.84851
Lung Cancer	COT	Ever	MR-Egger	6.36028	1.96416	20.5957	0.0149789	0.671513	74.74	-0.145544	0.0799873	30.6727
Lung Cancer	COT	Ever	MVMR-Egger	1.22604	1.0271	1.46351	0.0289762	.	97.0943	0.995808	0.450655	6.84851
Lung Cancer	CPD	Ever	MR-IVW	3.99711	3.49628	4.56967	1.70154e-91	.	185.04	.	.	144.942
Lung Cancer	CPD	Ever	MVMR-IVW	2.54457	2.07473	3.1208	1.15639e-11	.	97.0943	.	.	23.9777
Lung Cancer	CPD	Ever	MR-Egger	5.53358	4.72772	6.47679	8.5905e-26	0.984488	113.076	-0.0340677	1.69469e-06	144.942
Lung Cancer	CPD	Ever	MVMR-Egger	3.61732	2.59802	5.03652	1.2649e-09	.	97.0943	0.981745	0.0138	23.9777
Lung Cancer	COT	Never	MR-IVW	1.01805	0.782916	1.3238	0.893801	.	11.6821	.	.	30.6727
Lung Cancer	COT	Never	MVMR-IVW	1.03461	0.861518	1.24248	0.717244	.	33.0252	.	.	6.14093
Lung Cancer	COT	Never	MR-Egger	0.794643	0.201161	3.13906	0.75137	0.671513	11.4236	0.0326469	0.681713	30.6727
Lung Cancer	COT	Never	MVMR-Egger	1.08398	0.850295	1.3819	0.518624	.	33.0252	1.00158	0.811603	6.14093
Lung Cancer	CPD	Never	MR-IVW	1.03836	0.849564	1.26912	0.713112	.	32.5362	.	.	139.236
Lung Cancer	CPD	Never	MVMR-IVW	0.891897	0.685216	1.16092	0.399128	.	33.0252	.	.	27.8583
Lung Cancer	CPD	Never	MR-Egger	1.28823	0.952633	1.74204	0.106275	0.98367	29.0208	-0.0193109	0.0666485	139.236
Lung Cancer	CPD	Never	MVMR-Egger	1.02376	0.647662	1.61825	0.920361	.	33.0252	0.99291	0.472785	27.8583
Cotinine plus 3HC Analysis
Lung Cancer	Cplus3HC	Ever	MR-IVW	1.63057	1.13413	2.34431	0.00830248	.	317.234	.	.	36.8206
Lung Cancer	Cplus3HC	Ever	MVMR-IVW	1.13772	0.983149	1.3166	0.0891098	.	132.16	.	.	9.37626
Lung Cancer	Cplus3HC	Ever	MR-Egger	2.03803	0.718083	5.78425	0.205776	0.867231	315.382	-0.0222939	0.795154	36.8206
Lung Cancer	Cplus3HC	Ever	MVMR-Egger	1.22476	1.04973	1.42898	0.0128479	.	132.16	0.986654	0.0268415	9.37626
Lung Cancer	CPD	Ever	MR-IVW	3.99711	3.49628	4.56967	1.70154e-91	.	185.04	.	.	144.942
Lung Cancer	CPD	Ever	MVMR-IVW	2.94761	2.37879	3.65244	1.27143e-13	.	132.16	.	.	56.5252
Lung Cancer	CPD	Ever	MR-Egger	5.53358	4.72772	6.47679	8.5905e-26	0.984488	113.076	-0.0340677	1.69469e-06	144.942
Lung Cancer	CPD	Ever	MVMR-Egger	4.4805	3.36843	5.95971	3.66324e-14	.	132.16	0.975016	0.000306541	56.5252
Lung Cancer	Cplus3HC	Never	MR-IVW	1.11768	0.93135	1.3413	0.231819	.	8.05761	.	.	36.8143
Lung Cancer	Cplus3HC	Never	MVMR-IVW	1.15631	0.991809	1.34809	0.0688705	.	36.5624	.	.	9.0861
Lung Cancer	Cplus3HC	Never	MR-Egger	1.11389	0.767098	1.61747	0.581312	0.853736	8.05294	0.0026223	0.946645	36.8143
Lung Cancer	Cplus3HC	Never	MVMR-Egger	1.06328	0.844295	1.33906	0.604647	.	36.5624	1.01389	0.0641263	9.0861
Lung Cancer	CPD	Never	MR-IVW	1.03836	0.849564	1.26912	0.713112	.	32.5362	.	.	139.236
Lung Cancer	CPD	Never	MVMR-IVW	0.867919	0.676995	1.11269	0.268517	.	36.5624	.	.	47.9885
Lung Cancer	CPD	Never	MR-Egger	1.28823	0.952633	1.74204	0.106275	0.98367	29.0208	-0.0193109	0.0666485	139.236
Lung Cancer	CPD	Never	MVMR-Egger	0.985078	0.661765	1.46635	0.94122	.	36.5624	0.992961	0.426903	47.9885
