# Supplementary material for: Estimating the health impact of nicotine exposure by dissecting the effects of nicotine versus non-nicotine constituents of tobacco smoke: A multivariable Mendelian randomisation study
Source: PLoS Genet. 2024 Feb 9;20(2):e1011157. doi: 10.1371/journal.pgen.1011157 (PMC10883537; doi:10.1371/journal.pgen.1011157)
Supplement: S2 Table — (XLSX) [file pgen.1011157.s009.xlsx]

## Sheet: S
S2 Table. Univariable and multivariable Mendelian randomisation IVW and Egger analysis of nicotine exposure proxies (nicotine metabolite ratio, cotinine and cotinine+3’hydroxycotinine) and smoking heaviness (cigarettes per day) and coronary heart disease
Outcome	Exposure	Smoking Status	Method	Odds Ratio	Lower Confidence Interval	Upper Confidence Interval	p-value	I2Gx	Q	Egger Intercept	Egger Intercept p-value	F Statistic
NMR Analysis
Coronary Heart Disease	NMR	Ever	MR-IVW	1.01738	0.990974	1.0445	0.199033	.	10.5309	.	.	450.999
Coronary Heart Disease	NMR	Ever	MVMR-IVW	1.0043	0.975839	1.03359	0.771224	.	96.4828	.	.	49.0847
Coronary Heart Disease	NMR	Ever	MR-Egger	1.04447	0.98933	1.10269	0.190971	0.990946	8.15198	-0.0156992	0.34075	450.999
Coronary Heart Disease	NMR	Ever	MVMR-Egger	0.996463	0.967345	1.02646	0.815885	.	96.4828	0.00416239	0.101166	49.0847
Coronary Heart Disease	CPD	Ever	MR-IVW	1.14057	1.00607	1.29303	0.0399166	.	122.586	.	.	69.7865
Coronary Heart Disease	CPD	Ever	MVMR-IVW	1.31886	1.07594	1.61662	0.0105894	.	96.4828	.	.	34.1669
Coronary Heart Disease	CPD	Ever	MR-Egger	0.949037	0.791928	1.13732	0.573545	0.967217	107.851	0.00897818	0.0109821	69.7865
Coronary Heart Disease	CPD	Ever	MVMR-Egger	0.936888	0.684075	1.28313	0.686456	.	96.4828	0.00995537	0.0101622	34.1669
Coronary Heart Disease	NMR	Current	MR-IVW	1.00551	0.947337	1.06726	0.856483	.	12.3688	.	.	450.999
Coronary Heart Disease	NMR	Current	MVMR-IVW	0.994424	0.945527	1.04585	0.828903	.	68.1185	.	.	49.0847
Coronary Heart Disease	NMR	Current	MR-Egger	1.07584	0.956665	1.20986	0.289342	0.990946	8.75669	-0.0407429	0.268305	450.999
Coronary Heart Disease	NMR	Current	MVMR-Egger	0.991488	0.93985	1.04596	0.75553	.	68.1185	0.00160257	0.72552	49.0847
Coronary Heart Disease	CPD	Current	MR-IVW	1.10488	0.894809	1.36428	0.353925	.	77.3399	.	.	69.7865
Coronary Heart Disease	CPD	Current	MVMR-IVW	1.27222	0.8873	1.82411	0.196835	.	68.1185	.	.	34.1669
Coronary Heart Disease	CPD	Current	MR-Egger	0.940688	0.683761	1.29416	0.708716	0.967217	74.8202	0.00787176	0.19589	69.7865
Coronary Heart Disease	CPD	Current	MVMR-Egger	0.82535	0.463769	1.46884	0.517283	.	68.1185	0.0126334	0.0701115	34.1669
Coronary Heart Disease	NMR	Never	MR-IVW	0.991426	0.969848	1.01349	0.443121	.	1.18336	.	.	450.999
Coronary Heart Disease	NMR	Never	MVMR-IVW	0.994859	0.965746	1.02485	0.735295	.	70.7686	.	.	49.0847
Coronary Heart Disease	NMR	Never	MR-Egger	0.996703	0.951797	1.04373	0.895115	0.990946	1.11741	-0.0031689	0.809995	450.999
Coronary Heart Disease	NMR	Never	MVMR-Egger	0.984871	0.955648	1.01499	0.326509	.	70.7686	0.00535193	0.0398054	49.0847
Coronary Heart Disease	CPD	Never	MR-IVW	0.716503	0.617802	0.830972	1.04048e-05	.	116.232	.	.	69.7865
Coronary Heart Disease	CPD	Never	MVMR-IVW	0.983817	0.797278	1.214	0.87977	.	70.7686	.	.	34.1669
Coronary Heart Disease	CPD	Never	MR-Egger	0.506838	0.419189	0.612815	5.15401e-09	0.967217	80.697	0.0169354	1.75961e-05	69.7865
Coronary Heart Disease	CPD	Never	MVMR-Egger	0.63549	0.466029	0.866572	0.00631638	.	70.7686	0.0127481	0.00112583	34.1669
Coronary Heart Disease	NMR	Former	MR-IVW	1.02653	1.00556	1.04794	0.0129041	.	3.93372	.	.	450.999
Coronary Heart Disease	NMR	Former	MVMR-IVW	1.01424	0.983285	1.04618	0.375852	.	86.8594	.	.	49.0847
Coronary Heart Disease	NMR	Former	MR-Egger	1.04171	0.997583	1.0878	0.137922	0.990946	3.36182	-0.0087462	0.491603	450.999
Coronary Heart Disease	NMR	Former	MVMR-Egger	1.00515	0.973633	1.03769	0.753384	.	86.8594	0.00475588	0.0807839	49.0847
Coronary Heart Disease	CPD	Former	MR-IVW	1.13295	0.991042	1.29517	0.0675184	.	108.332	.	.	69.7865
Coronary Heart Disease	CPD	Former	MVMR-IVW	1.29627	1.04147	1.6134	0.0246039	.	86.8594	.	.	34.1669
Coronary Heart Disease	CPD	Former	MR-Egger	0.945418	0.777954	1.14893	0.575038	0.967217	97.2394	0.00883299	0.0195012	69.7865
Coronary Heart Disease	CPD	Former	MVMR-Egger	0.957795	0.676958	1.35514	0.808686	.	86.8594	0.00880248	0.0368792	34.1669
Cotinine Analysis
Coronary Heart Disease	COT	Ever	MR-IVW	0.9894	0.907727	1.07842	0.808452	.	28.852	.	.	30.6727
Coronary Heart Disease	COT	Ever	MVMR-IVW	0.966507	0.895926	1.04265	0.38279	.	122.189	.	.	6.75687
Coronary Heart Disease	COT	Ever	MR-Egger	0.96888	0.647623	1.4495	0.881561	0.671513	28.8277	0.00201969	0.936574	30.6727
Coronary Heart Disease	COT	Ever	MVMR-Egger	0.924477	0.843609	1.0131	0.0990462	.	122.189	0.00499985	0.107051	6.75687
Coronary Heart Disease	CPD	Ever	MR-IVW	1.14057	1.00607	1.29303	0.0399166	.	122.586	.	.	69.7865
Coronary Heart Disease	CPD	Ever	MVMR-IVW	1.29433	1.03652	1.61628	0.0271342	.	122.189	.	.	19.9436
Coronary Heart Disease	CPD	Ever	MR-Egger	0.949037	0.791928	1.13732	0.573545	0.967217	107.851	0.00897818	0.0109821	69.7865
Coronary Heart Disease	CPD	Ever	MVMR-Egger	1.03887	0.685265	1.57494	0.858182	.	122.189	0.00562044	0.227387	19.9436
Coronary Heart Disease	COT	Current	MR-IVW	1.01185	0.894349	1.14479	0.851598	.	13.148	.	.	30.6727
Coronary Heart Disease	COT	Current	MVMR-IVW	1.01315	0.899484	1.14117	0.830542	.	67.4932	.	.	6.75687
Coronary Heart Disease	COT	Current	MR-Egger	0.766383	0.448138	1.31063	0.359564	0.671513	11.4704	0.0356687	0.310916	30.6727
Coronary Heart Disease	COT	Current	MVMR-Egger	0.928101	0.805675	1.06913	0.306289	.	67.4932	0.00985262	0.0416293	6.75687
Coronary Heart Disease	CPD	Current	MR-IVW	1.10488	0.894809	1.36428	0.353925	.	77.3399	.	.	69.7865
Coronary Heart Disease	CPD	Current	MVMR-IVW	1.21146	0.855335	1.71585	0.28527	.	67.4932	.	.	19.9436
Coronary Heart Disease	CPD	Current	MR-Egger	0.940688	0.683761	1.29416	0.708716	0.967217	74.8202	0.00787176	0.19589	69.7865
Coronary Heart Disease	CPD	Current	MVMR-Egger	1.06855	0.552651	2.06605	0.844563	.	67.4932	0.00321818	0.661334	19.9436
Coronary Heart Disease	COT	Never	MR-IVW	0.955878	0.858167	1.06471	0.412093	.	30.537	.	.	30.6727
Coronary Heart Disease	COT	Never	MVMR-IVW	0.966479	0.895126	1.04352	0.387738	.	84.846	.	.	6.75687
Coronary Heart Disease	COT	Never	MR-Egger	0.967266	0.582516	1.60614	0.900824	0.671513	30.536	-0.000497865	0.987495	30.6727
Coronary Heart Disease	COT	Never	MVMR-Egger	0.9306	0.847694	1.02161	0.137258	.	84.846	0.00425011	0.176712	6.75687
Coronary Heart Disease	CPD	Never	MR-IVW	0.716503	0.617802	0.830972	1.04048e-05	.	116.232	.	.	69.7865
Coronary Heart Disease	CPD	Never	MVMR-IVW	1.05797	0.845248	1.32423	0.624837	.	84.846	.	.	19.9436
Coronary Heart Disease	CPD	Never	MR-Egger	0.506838	0.419189	0.612815	5.15401e-09	0.967217	80.697	0.0169354	1.75961e-05	69.7865
Coronary Heart Disease	CPD	Never	MVMR-Egger	0.763167	0.504981	1.15336	0.205594	.	84.846	0.008346	0.0733564	19.9436
Coronary Heart Disease	COT	Former	MR-IVW	0.979654	0.900468	1.0658	0.632641	.	21.4904	.	.	30.6727
Coronary Heart Disease	COT	Former	MVMR-IVW	0.949702	0.874997	1.03078	0.22274	.	110.734	.	.	6.75687
Coronary Heart Disease	COT	Former	MR-Egger	1.03049	0.698627	1.51999	0.883373	0.671513	21.3065	-0.00629766	0.799316	30.6727
Coronary Heart Disease	COT	Former	MVMR-Egger	0.923215	0.834828	1.02096	0.126141	.	110.734	0.00318169	0.346545	6.75687
Coronary Heart Disease	CPD	Former	MR-IVW	1.13295	0.991042	1.29517	0.0675184	.	108.332	.	.	69.7865
Coronary Heart Disease	CPD	Former	MVMR-IVW	1.29959	1.02219	1.65226	0.0373301	.	110.734	.	.	19.9436
Coronary Heart Disease	CPD	Former	MR-Egger	0.945418	0.777954	1.14893	0.575038	0.967217	97.2394	0.00883299	0.0195012	69.7865
Coronary Heart Disease	CPD	Former	MVMR-Egger	1.05101	0.669216	1.65062	0.829872	.	110.734	0.00542197	0.282013	19.9436
Cotinine plus 3HC Analysis
Coronary Heart Disease	Cplus3HC	Ever	MR-IVW	1.00874	0.969741	1.0493	0.665401	.	14.334	.	.	35.0773
Coronary Heart Disease	Cplus3HC	Ever	MVMR-IVW	1.00011	0.943859	1.05972	0.996956	.	108.253	.	.	10.6421
Coronary Heart Disease	Cplus3HC	Ever	MR-Egger	1.0054	0.908743	1.11235	0.91824	0.862699	14.3293	0.000600222	0.94682	35.0773
Coronary Heart Disease	Cplus3HC	Ever	MVMR-Egger	0.965933	0.908553	1.02694	0.271964	.	108.253	0.00679161	0.0124432	10.6421
Coronary Heart Disease	CPD	Ever	MR-IVW	1.14057	1.00607	1.29303	0.0399166	.	122.586	.	.	69.7865
Coronary Heart Disease	CPD	Ever	MVMR-IVW	1.2609	1.04043	1.5281	0.021441	.	108.253	.	.	28.4679
Coronary Heart Disease	CPD	Ever	MR-Egger	0.949037	0.791928	1.13732	0.573545	0.967217	107.851	0.00897818	0.0109821	69.7865
Coronary Heart Disease	CPD	Ever	MVMR-Egger	0.876091	0.651856	1.17746	0.384174	.	108.253	0.0100953	0.00355719	28.4679
Coronary Heart Disease	Cplus3HC	Current	MR-IVW	1.00147	0.916955	1.09377	0.973996	.	16.7548	.	.	35.0773
Coronary Heart Disease	Cplus3HC	Current	MVMR-IVW	0.995958	0.899017	1.10335	0.938475	.	76.2282	.	.	10.6421
Coronary Heart Disease	Cplus3HC	Current	MR-Egger	0.936224	0.739852	1.18472	0.591855	0.862699	16.2817	0.0127486	0.533883	35.0773
Coronary Heart Disease	Cplus3HC	Current	MVMR-Egger	0.962014	0.859661	1.07655	0.502558	.	76.2282	0.00680689	0.165515	10.6421
Coronary Heart Disease	CPD	Current	MR-IVW	1.10488	0.894809	1.36428	0.353925	.	77.3399	.	.	69.7865
Coronary Heart Disease	CPD	Current	MVMR-IVW	1.18473	0.843217	1.66456	0.332593	.	76.2282	.	.	28.4679
Coronary Heart Disease	CPD	Current	MR-Egger	0.940688	0.683761	1.29416	0.708716	0.967217	74.8202	0.00787176	0.19589	69.7865
Coronary Heart Disease	CPD	Current	MVMR-Egger	0.948931	0.543119	1.65796	0.854572	.	76.2282	0.0061745	0.329591	28.4679
Coronary Heart Disease	Cplus3HC	Never	MR-IVW	0.938177	0.865205	1.0173	0.122411	.	42.7369	.	.	35.0773
Coronary Heart Disease	Cplus3HC	Never	MVMR-IVW	0.970405	0.90705	1.03819	0.386742	.	99.5482	.	.	10.6421
Coronary Heart Disease	Cplus3HC	Never	MR-Egger	0.977262	0.789993	1.20892	0.835226	0.862699	41.9637	-0.00933741	0.619439	35.0773
Coronary Heart Disease	Cplus3HC	Never	MVMR-Egger	0.930324	0.86649	0.998861	0.0512332	.	99.5482	0.00821681	0.00917484	10.6421
Coronary Heart Disease	CPD	Never	MR-IVW	0.716503	0.617802	0.830972	1.04048e-05	.	116.232	.	.	69.7865
Coronary Heart Disease	CPD	Never	MVMR-IVW	0.909233	0.727022	1.13711	0.407743	.	99.5482	.	.	28.4679
Coronary Heart Disease	CPD	Never	MR-Egger	0.506838	0.419189	0.612815	5.15401e-09	0.967217	80.697	0.0169354	1.75961e-05	69.7865
Coronary Heart Disease	CPD	Never	MVMR-Egger	0.642255	0.451396	0.913812	0.0169089	.	99.5482	0.00964576	0.0180213	28.4679
Coronary Heart Disease	Cplus3HC	Former	MR-IVW	1.00742	0.961508	1.05553	0.756062	.	16.3111	.	.	35.0773
Coronary Heart Disease	Cplus3HC	Former	MVMR-IVW	1.00035	0.937527	1.06738	0.991625	.	105.72	.	.	10.6421
Coronary Heart Disease	Cplus3HC	Former	MR-Egger	1.02506	0.908598	1.15645	0.693558	0.862699	16.21	-0.003148	0.77205	35.0773
Coronary Heart Disease	Cplus3HC	Former	MVMR-Egger	0.967656	0.902494	1.03752	0.359186	.	105.72	0.00647977	0.0345857	10.6421
Coronary Heart Disease	CPD	Former	MR-IVW	1.13295	0.991042	1.29517	0.0675184	.	108.332	.	.	69.7865
Coronary Heart Disease	CPD	Former	MVMR-IVW	1.26818	1.02251	1.57287	0.0347065	.	105.72	.	.	28.4679
Coronary Heart Disease	CPD	Former	MR-Egger	0.945418	0.777954	1.14893	0.575038	0.967217	97.2394	0.00883299	0.0195012	69.7865
Coronary Heart Disease	CPD	Former	MVMR-Egger	0.865343	0.619176	1.20938	0.400615	.	105.72	0.0105863	0.006621	28.4679
