# Supplementary material for: Estimating the health impact of nicotine exposure by dissecting the effects of nicotine versus non-nicotine constituents of tobacco smoke: A multivariable Mendelian randomisation study
Source: PLoS Genet. 2024 Feb 9;20(2):e1011157. doi: 10.1371/journal.pgen.1011157 (PMC10883537; doi:10.1371/journal.pgen.1011157)
Supplement: S3 Table — (XLSX) [file pgen.1011157.s010.xlsx]

## Sheet: S3 Table
Table S3. Univariable and multivariable Mendelian randomisation IVW and Egger analysis of nicotine exposure proxies (nicotine metabolite ratio, cotinine and cotinine+3’hydroxycotinine) and smoking heaviness (cigarettes per day) and chronic obstructive pulmonary disease
Outcome	Exposure	Smoking Status	Method	Odds Ratio	Lower Confidence Interval	Upper Confidence Interval	p-value	I2Gx	Q	Egger Intercept	Egger Intercept p-value	F Statistic
NMR Analysis
Chronic Obstructive Pulminory Disease	NMR	Ever	MR-IVW	1.15598	1.07378	1.24447	0.000117368	.	2.5107	.	.	450.999
Chronic Obstructive Pulminory Disease	NMR	Ever	MVMR-IVW	1.03167	0.947991	1.12272	0.473722	.	49.2397	.	.	49.0847
Chronic Obstructive Pulminory Disease	NMR	Ever	MR-Egger	1.24296	1.06467	1.4511	0.0512019	0.990946	1.41968	-0.0432217	0.35521	450.999
Chronic Obstructive Pulminory Disease	NMR	Ever	MVMR-Egger	1.0402	0.951043	1.13771	0.393226	.	49.2397	-0.00435352	0.563735	49.0847
Chronic Obstructive Pulminory Disease	CPD	Ever	MR-IVW	6.56511	4.68407	9.20152	8.7595e-28	.	54.1741	.	.	69.7865
Chronic Obstructive Pulminory Disease	CPD	Ever	MVMR-IVW	7.24416	3.98979	13.153	5.01371e-08	.	49.2397	.	.	34.1669
Chronic Obstructive Pulminory Disease	CPD	Ever	MR-Egger	4.91868	2.95811	8.1787	1.23509e-07	0.967217	51.9563	0.014098	0.146243	69.7865
Chronic Obstructive Pulminory Disease	CPD	Ever	MVMR-Egger	4.43833	1.67105	11.7882	0.00450781	.	49.2397	0.0142581	0.222464	34.1669
Chronic Obstructive Pulminory Disease	NMR	Current	MR-IVW	1.3675	1.19913	1.55952	3.02791e-06	.	5.44709	.	.	450.999
Chronic Obstructive Pulminory Disease	NMR	Current	MVMR-IVW	1.15463	1.01741	1.31036	0.0308597	.	37.6926	.	.	49.0847
Chronic Obstructive Pulminory Disease	NMR	Current	MR-Egger	1.72942	1.32627	2.25513	0.0155376	0.990946	1.56818	-0.141828	0.120239	450.999
Chronic Obstructive Pulminory Disease	NMR	Current	MVMR-Egger	1.17674	1.02999	1.34439	0.0208511	.	37.6926	-0.0103092	0.368111	49.0847
Chronic Obstructive Pulminory Disease	CPD	Current	MR-IVW	13.4075	7.52822	23.8783	1.1936e-18	.	43.8801	.	.	69.7865
Chronic Obstructive Pulminory Disease	CPD	Current	MVMR-IVW	16.8956	6.82241	41.8418	1.9788e-07	.	37.6926	.	.	34.1669
Chronic Obstructive Pulminory Disease	CPD	Current	MR-Egger	8.64684	3.58916	20.8315	1.38579e-05	0.967217	42.2004	0.0214419	0.200805	69.7865
Chronic Obstructive Pulminory Disease	CPD	Current	MVMR-Egger	10.5497	2.36655	47.0291	0.00343083	.	37.6926	0.01377	0.440136	34.1669
Chronic Obstructive Pulminory Disease	NMR	Never	MR-IVW	0.998898	0.998184	0.999614	0.00254247	.	3.34956	.	.	450.999
Chronic Obstructive Pulminory Disease	NMR	Never	MVMR-IVW	0.999267	0.998466	1.00007	0.0797623	.	48.4895	.	.	49.0847
Chronic Obstructive Pulminory Disease	NMR	Never	MR-Egger	0.998495	0.996998	0.999995	0.12059	0.990946	2.98958	0.000241265	0.580848	450.999
Chronic Obstructive Pulminory Disease	NMR	Never	MVMR-Egger	0.999091	0.998256	0.999927	0.0386341	.	48.4895	9.3591e-05	0.189574	49.0847
Chronic Obstructive Pulminory Disease	CPD	Never	MR-IVW	0.994242	0.990909	0.997588	0.000753239	.	56.332	.	.	69.7865
Chronic Obstructive Pulminory Disease	CPD	Never	MVMR-IVW	0.995019	0.989384	1.00069	0.0915043	.	48.4895	.	.	34.1669
Chronic Obstructive Pulminory Disease	CPD	Never	MR-Egger	0.994176	0.989056	0.999323	0.0311121	0.967217	56.3307	3.26333e-06	0.973349	69.7865
Chronic Obstructive Pulminory Disease	CPD	Never	MVMR-Egger	0.997389	0.988061	1.0068	0.58813	.	48.4895	-6.94344e-05	0.534872	34.1669
Chronic Obstructive Pulminory Disease	NMR	Former	MR-IVW	1.00222	1.0002	1.00423	0.0309551	.	1.90972	.	.	450.999
Chronic Obstructive Pulminory Disease	NMR	Former	MVMR-IVW	1.00031	0.997866	1.00277	0.803581	.	57.1064	.	.	49.0847
Chronic Obstructive Pulminory Disease	NMR	Former	MR-Egger	1.00214	0.997922	1.00637	0.377005	0.990946	1.90804	4.60007e-05	0.969297	450.999
Chronic Obstructive Pulminory Disease	NMR	Former	MVMR-Egger	1.00041	0.99781	1.00302	0.758397	.	57.1064	-5.17263e-05	0.812355	49.0847
Chronic Obstructive Pulminory Disease	CPD	Former	MR-IVW	1.03493	1.02481	1.04514	7.2202e-12	.	62.2529	.	.	69.7865
Chronic Obstructive Pulminory Disease	CPD	Former	MVMR-IVW	1.03422	1.01657	1.05218	0.00038431	.	57.1064	.	.	34.1669
Chronic Obstructive Pulminory Disease	CPD	Former	MR-Egger	1.03026	1.01491	1.04584	0.000289095	0.967217	61.5142	0.000220681	0.437474	69.7865
Chronic Obstructive Pulminory Disease	CPD	Former	MVMR-Egger	1.02314	0.994483	1.05263	0.121492	.	57.1064	0.00031318	0.354929	34.1669
Cotinine Analysis
Chronic Obstructive Pulminory Disease	COT	Ever	MR-IVW	1.35897	1.08427	1.70326	0.00776319	.	12.0752	.	.	30.6727
Chronic Obstructive Pulminory Disease	COT	Ever	MVMR-IVW	1.05273	0.859831	1.2889	0.620966	.	51.5414	.	.	6.75687
Chronic Obstructive Pulminory Disease	COT	Ever	MR-Egger	2.29435	0.8677	6.06666	0.132675	0.671513	11.1115	-0.0515166	0.42902	30.6727
Chronic Obstructive Pulminory Disease	COT	Ever	MVMR-Egger	1.03643	0.806543	1.33184	0.780925	.	51.5414	0.00175433	0.834226	6.75687
Chronic Obstructive Pulminory Disease	CPD	Ever	MR-IVW	6.56511	4.68407	9.20152	8.7595e-28	.	54.1741	.	.	69.7865
Chronic Obstructive Pulminory Disease	CPD	Ever	MVMR-IVW	6.35377	3.51187	11.4954	1.46276e-07	.	51.5414	.	.	19.9436
Chronic Obstructive Pulminory Disease	CPD	Ever	MR-Egger	4.91868	2.95811	8.1787	1.23509e-07	0.967217	51.9563	0.014098	0.146243	69.7865
Chronic Obstructive Pulminory Disease	CPD	Ever	MVMR-Egger	3.71579	1.219	11.3266	0.0252471	.	51.5414	0.0136965	0.271117	19.9436
Chronic Obstructive Pulminory Disease	COT	Current	MR-IVW	1.70887	1.21273	2.40798	0.00219685	.	7.24802	.	.	30.6727
Chronic Obstructive Pulminory Disease	COT	Current	MVMR-IVW	1.03439	0.754704	1.41772	0.834353	.	41.3407	.	.	6.75687
Chronic Obstructive Pulminory Disease	COT	Current	MR-Egger	2.1824	0.551596	8.63469	0.298369	0.671513	7.22589	-0.0137882	0.885424	30.6727
Chronic Obstructive Pulminory Disease	COT	Current	MVMR-Egger	0.936613	0.635017	1.38145	0.742602	.	41.3407	0.0111106	0.393603	6.75687
Chronic Obstructive Pulminory Disease	CPD	Current	MR-IVW	13.4075	7.52822	23.8783	1.1936e-18	.	43.8801	.	.	69.7865
Chronic Obstructive Pulminory Disease	CPD	Current	MVMR-IVW	19.0458	7.5813	47.8469	8.30945e-08	.	41.3407	.	.	19.9436
Chronic Obstructive Pulminory Disease	CPD	Current	MR-Egger	8.64684	3.58916	20.8315	1.38579e-05	0.967217	42.2004	0.0214419	0.200805	69.7865
Chronic Obstructive Pulminory Disease	CPD	Current	MVMR-Egger	28.8443	5.03971	165.088	0.000430095	.	41.3407	-0.0106343	0.584397	19.9436
Chronic Obstructive Pulminory Disease	COT	Never	MR-IVW	0.999671	0.997763	1.00158	0.735499	.	3.74262	.	.	30.6727
Chronic Obstructive Pulminory Disease	COT	Never	MVMR-IVW	1.00086	0.998959	1.00277	0.379189	.	49.2148	.	.	6.75687
Chronic Obstructive Pulminory Disease	COT	Never	MR-Egger	0.997179	0.991711	1.00268	0.343354	0.671513	3.37545	0.000311893	0.56135	30.6727
Chronic Obstructive Pulminory Disease	COT	Never	MVMR-Egger	1.00064	0.998279	1.003	0.599461	.	49.2148	2.53262e-05	0.747662	6.75687
Chronic Obstructive Pulminory Disease	CPD	Never	MR-IVW	0.994242	0.990909	0.997588	0.000753239	.	56.332	.	.	69.7865
Chronic Obstructive Pulminory Disease	CPD	Never	MVMR-IVW	0.99373	0.988216	0.999274	0.0312908	.	49.2148	.	.	19.9436
Chronic Obstructive Pulminory Disease	CPD	Never	MR-Egger	0.994176	0.989056	0.999323	0.0311121	0.967217	56.3307	3.26333e-06	0.973349	69.7865
Chronic Obstructive Pulminory Disease	CPD	Never	MVMR-Egger	0.991641	0.98123	1.00216	0.125433	.	49.2148	5.38011e-05	0.646563	19.9436
Chronic Obstructive Pulminory Disease	COT	Former	MR-IVW	1.00378	0.997276	1.01032	0.255546	.	13.6178	.	.	30.6727
Chronic Obstructive Pulminory Disease	COT	Former	MVMR-IVW	1.00055	0.994547	1.0066	0.857719	.	63.5993	.	.	6.75687
Chronic Obstructive Pulminory Disease	COT	Former	MR-Egger	1.01384	0.984858	1.04367	0.380192	0.671513	12.9796	-0.00113482	0.548016	30.6727
Chronic Obstructive Pulminory Disease	COT	Former	MVMR-Egger	1.00084	0.993398	1.00833	0.827043	.	63.5993	-3.17856e-05	0.898564	6.75687
Chronic Obstructive Pulminory Disease	CPD	Former	MR-IVW	1.03493	1.02481	1.04514	7.2202e-12	.	62.2529	.	.	69.7865
Chronic Obstructive Pulminory Disease	CPD	Former	MVMR-IVW	1.0303	1.01228	1.04864	0.00170759	.	63.5993	.	.	19.9436
Chronic Obstructive Pulminory Disease	CPD	Former	MR-Egger	1.03026	1.01491	1.04584	0.000289095	0.967217	61.5142	0.000220681	0.437474	69.7865
Chronic Obstructive Pulminory Disease	CPD	Former	MVMR-Egger	1.01007	0.977323	1.04391	0.553996	.	63.5993	0.000505979	0.170417	19.9436
Cotinine plus 3HC Analysis
Chronic Obstructive Pulminory Disease	Cplus3HC	Ever	MR-IVW	1.1273	0.872322	1.45681	0.359717	.	38.775	.	.	35.0773
Chronic Obstructive Pulminory Disease	Cplus3HC	Ever	MVMR-IVW	0.96182	0.79932	1.15736	0.681653	.	65.726	.	.	10.6421
Chronic Obstructive Pulminory Disease	Cplus3HC	Ever	MR-Egger	1.19424	0.605577	2.35511	0.616405	0.862699	38.7361	-0.00697834	0.907258	35.0773
Chronic Obstructive Pulminory Disease	Cplus3HC	Ever	MVMR-Egger	0.871173	0.71463	1.06201	0.177713	.	65.726	0.0193449	0.026775	10.6421
Chronic Obstructive Pulminory Disease	CPD	Ever	MR-IVW	6.56511	4.68407	9.20152	8.7595e-28	.	54.1741	.	.	69.7865
Chronic Obstructive Pulminory Disease	CPD	Ever	MVMR-IVW	7.54208	4.07843	13.9472	2.5234e-08	.	65.726	.	.	28.4679
Chronic Obstructive Pulminory Disease	CPD	Ever	MR-Egger	4.91868	2.95811	8.1787	1.23509e-07	0.967217	51.9563	0.014098	0.146243	69.7865
Chronic Obstructive Pulminory Disease	CPD	Ever	MVMR-Egger	4.72436	1.72415	12.9452	0.00378691	.	65.726	0.012963	0.256618	28.4679
Chronic Obstructive Pulminory Disease	Cplus3HC	Current	MR-IVW	1.02538	0.708023	1.485	0.894457	.	26.6527	.	.	35.0773
Chronic Obstructive Pulminory Disease	Cplus3HC	Current	MVMR-IVW	0.778447	0.585364	1.03522	0.0903972	.	52.0166	.	.	10.6421
Chronic Obstructive Pulminory Disease	Cplus3HC	Current	MR-Egger	0.821815	0.316225	2.13576	0.693231	0.862699	26.2833	0.0376091	0.664145	35.0773
Chronic Obstructive Pulminory Disease	Cplus3HC	Current	MVMR-Egger	0.714841	0.521822	0.979257	0.0410402	.	52.0166	0.0166748	0.224371	10.6421
Chronic Obstructive Pulminory Disease	CPD	Current	MR-IVW	13.4075	7.52822	23.8783	1.1936e-18	.	43.8801	.	.	69.7865
Chronic Obstructive Pulminory Disease	CPD	Current	MVMR-IVW	28.2637	10.9573	72.9043	4.1207e-09	.	52.0166	.	.	28.4679
Chronic Obstructive Pulminory Disease	CPD	Current	MR-Egger	8.64684	3.58916	20.8315	1.38579e-05	0.967217	42.2004	0.0214419	0.200805	69.7865
Chronic Obstructive Pulminory Disease	CPD	Current	MVMR-Egger	25.5587	5.31821	122.833	0.000158332	.	52.0166	0.00279844	0.87477	28.4679
Chronic Obstructive Pulminory Disease	Cplus3HC	Never	MR-IVW	0.998747	0.996988	1.00051	0.163372	.	19.1106	.	.	35.0773
Chronic Obstructive Pulminory Disease	Cplus3HC	Never	MVMR-IVW	0.998852	0.997058	1.00065	0.215499	.	66.5402	.	.	10.6421
Chronic Obstructive Pulminory Disease	Cplus3HC	Never	MR-Egger	0.996118	0.991682	1.00057	0.10973	0.862699	17.2486	0.000471721	0.239205	35.0773
Chronic Obstructive Pulminory Disease	Cplus3HC	Never	MVMR-Egger	0.999376	0.997393	1.00136	0.539964	.	66.5402	-0.000102039	0.235319	10.6421
Chronic Obstructive Pulminory Disease	CPD	Never	MR-IVW	0.994242	0.990909	0.997588	0.000753239	.	56.332	.	.	69.7865
Chronic Obstructive Pulminory Disease	CPD	Never	MVMR-IVW	0.996787	0.990871	1.00274	0.293834	.	66.5402	.	.	28.4679
Chronic Obstructive Pulminory Disease	CPD	Never	MR-Egger	0.994176	0.989056	0.999323	0.0311121	0.967217	56.3307	3.26333e-06	0.973349	69.7865
Chronic Obstructive Pulminory Disease	CPD	Never	MVMR-Egger	0.999921	0.990164	1.00977	0.987513	.	66.5402	-8.71615e-05	0.432152	28.4679
Chronic Obstructive Pulminory Disease	Cplus3HC	Former	MR-IVW	1.00313	0.998075	1.00821	0.225512	.	20.4216	.	.	35.0773
Chronic Obstructive Pulminory Disease	Cplus3HC	Former	MVMR-IVW	1.00079	0.995865	1.00574	0.754156	.	64.7117	.	.	10.6421
Chronic Obstructive Pulminory Disease	Cplus3HC	Former	MR-Egger	1.00603	0.992568	1.01968	0.396362	0.862699	20.1808	-0.000470562	0.688935	35.0773
Chronic Obstructive Pulminory Disease	Cplus3HC	Former	MVMR-Egger	0.998484	0.993168	1.00383	0.579582	.	64.7117	0.00045132	0.0537168	10.6421
Chronic Obstructive Pulminory Disease	CPD	Former	MR-IVW	1.03493	1.02481	1.04514	7.2202e-12	.	62.2529	.	.	69.7865
Chronic Obstructive Pulminory Disease	CPD	Former	MVMR-IVW	1.03308	1.01628	1.05016	0.000260064	.	64.7117	.	.	28.4679
Chronic Obstructive Pulminory Disease	CPD	Former	MR-Egger	1.03026	1.01491	1.04584	0.000289095	0.967217	61.5142	0.000220681	0.437474	69.7865
Chronic Obstructive Pulminory Disease	CPD	Former	MVMR-Egger	1.02012	0.993066	1.04791	0.151819	.	64.7117	0.000349672	0.250899	28.4679
