# Supplementary material for: Estimating the health impact of nicotine exposure by dissecting the effects of nicotine versus non-nicotine constituents of tobacco smoke: A multivariable Mendelian randomisation study
Source: PLoS Genet. 2024 Feb 9;20(2):e1011157. doi: 10.1371/journal.pgen.1011157 (PMC10883537; doi:10.1371/journal.pgen.1011157)
Supplement: S4 Table — (XLSX) [file pgen.1011157.s011.xlsx]

## Sheet: S4 Table
S4 Table. Univariable and multivariable Mendelian randomisation IVW and Egger analysis of nicotine exposure proxies (nicotine metabolite ratio, cotinine and cotinine+3’hydroxycotinine) and smoking heaviness (cigarettes per day) and forced expiratory volume in 1 second (litres)
Outcome	Exposure	Smoking Status	Method	Beta (cL)	Standard Error	Lower Confidence Interval	Upper Confidence Interval	p-value	I2Gx	Q	Egger Intercept	Egger Intercept p-value	F Statistic
NMR Analysis			Method	Beta (mL)	SE	LCI	UCI	p	I2GX	Q	EggerI	EggerIp	F_stat
Forced Expiratory Volume in 1 Second	NMR	Ever	MR-IVW	-13.352	2.56354	-18.3765	-8.32744	1.90461e-07	.	8.77999	.	.	450.999
Forced Expiratory Volume in 1 Second	NMR	Ever	MVMR-IVW	-3.82093	4.49248	-12.6262	4.98432	0.399443	.	186.508	.	.	49.0847
Forced Expiratory Volume in 1 Second	NMR	Ever	MR-Egger	-19.938	4.69712	-29.1444	-10.7317	0.0132135	0.990946	5.3658	0.00393407	0.185864	450.999
Forced Expiratory Volume in 1 Second	NMR	Ever	MVMR-Egger	-2.13024	4.70639	-11.3548	7.09427	0.652991	.	186.508	-0.000898091	0.251643	49.0847
Forced Expiratory Volume in 1 Second	CPD	Ever	MR-IVW	-185.491	17.8032	-220.385	-150.597	2.03138e-25	.	216.369	.	.	69.7865
Forced Expiratory Volume in 1 Second	CPD	Ever	MVMR-IVW	-176.776	31.8215	-239.146	-114.405	1.3366e-06	.	186.508	.	.	34.1669
Forced Expiratory Volume in 1 Second	CPD	Ever	MR-Egger	-193.78	27.3351	-247.357	-140.203	3.93677e-09	0.967217	215.685	0.000404505	0.689324	69.7865
Forced Expiratory Volume in 1 Second	CPD	Ever	MVMR-Egger	-179.46	52.9704	-283.283	-75.6385	0.00147245	.	186.508	7.80876e-05	0.949411	34.1669
Forced Expiratory Volume in 1 Second	NMR	Current	MR-IVW	-33.3302	4.29981	-41.7578	-24.9025	9.07848e-15	.	4.0164	.	.	450.999
Forced Expiratory Volume in 1 Second	NMR	Current	MVMR-IVW	-17.7683	6.19768	-29.9158	-5.62084	0.00623345	.	74.5089	.	.	49.0847
Forced Expiratory Volume in 1 Second	NMR	Current	MR-Egger	-37.5358	9.0136	-55.2025	-19.8692	0.0140954	0.990946	3.73456	0.002532	0.623604	450.999
Forced Expiratory Volume in 1 Second	NMR	Current	MVMR-Egger	-16.2426	6.5427	-29.0663	-3.41892	0.0168409	.	74.5089	-0.000825524	0.451697	49.0847
Forced Expiratory Volume in 1 Second	CPD	Current	MR-IVW	-374.282	27.5152	-428.211	-320.352	3.85752e-42	.	101.873	.	.	69.7865
Forced Expiratory Volume in 1 Second	CPD	Current	MVMR-IVW	-272.365	44.3585	-359.307	-185.422	1.78493e-07	.	74.5089	.	.	34.1669
Forced Expiratory Volume in 1 Second	CPD	Current	MR-Egger	-463.766	38.9266	-540.062	-387.47	2.36908e-16	0.967217	86.1802	0.00437065	0.00365166	69.7865
Forced Expiratory Volume in 1 Second	CPD	Current	MVMR-Egger	-358.599	71.9057	-499.534	-217.664	9.60372e-06	.	74.5089	0.0025121	0.137726	34.1669
Forced Expiratory Volume in 1 Second	NMR	Never	MR-IVW	-4.95575	1.69635	-8.28061	-1.6309	0.00348445	.	3.24456	.	.	450.999
Forced Expiratory Volume in 1 Second	NMR	Never	MVMR-IVW	-3.96284	3.74339	-11.2999	3.37421	0.295299	.	187.822	.	.	49.0847
Forced Expiratory Volume in 1 Second	NMR	Never	MR-Egger	-9.34629	3.55127	-16.3068	-2.3858	0.0580757	0.990946	1.26419	0.00262022	0.232101	450.999
Forced Expiratory Volume in 1 Second	NMR	Never	MVMR-Egger	-1.99854	3.86729	-9.57843	5.58135	0.60784	.	187.822	-0.00104048	0.108355	49.0847
Forced Expiratory Volume in 1 Second	CPD	Never	MR-IVW	-19.6599	15.2385	-49.5273	10.2075	0.196998	.	207.154	.	.	69.7865
Forced Expiratory Volume in 1 Second	CPD	Never	MVMR-IVW	-27.6649	26.4694	-79.5448	24.2151	0.301408	.	187.822	.	.	34.1669
Forced Expiratory Volume in 1 Second	CPD	Never	MR-Egger	-1.98755	23.1985	-47.4567	43.4816	0.93206	0.967217	203.09	-0.000863851	0.31718	69.7865
Forced Expiratory Volume in 1 Second	CPD	Never	MVMR-Egger	-1.62348	43.7407	-87.3553	84.1083	0.970557	.	187.822	-0.000758978	0.457212	34.1669
Forced Expiratory Volume in 1 Second	NMR	Former	MR-IVW	-11.8411	2.73965	-17.2108	-6.4714	1.54534e-05	.	8.1025	.	.	450.999
Forced Expiratory Volume in 1 Second	NMR	Former	MVMR-IVW	-4.28113	4.37831	-12.8626	4.30036	0.333286	.	151.138	.	.	49.0847
Forced Expiratory Volume in 1 Second	NMR	Former	MR-Egger	-21.358	4.51198	-30.2015	-12.5146	0.00907972	0.990946	2.34321	0.00567191	0.0743683	450.999
Forced Expiratory Volume in 1 Second	NMR	Former	MVMR-Egger	-3.20735	4.62728	-12.2768	5.86212	0.491784	.	151.138	-0.000567418	0.457966	49.0847
Forced Expiratory Volume in 1 Second	CPD	Former	MR-IVW	-132.861	17.432	-167.028	-98.6942	2.50443e-14	.	168.921	.	.	69.7865
Forced Expiratory Volume in 1 Second	CPD	Former	MVMR-IVW	-140.048	30.9197	-200.651	-79.4458	4.18207e-05	.	151.138	.	.	34.1669
Forced Expiratory Volume in 1 Second	CPD	Former	MR-Egger	-124.839	26.7649	-177.298	-72.3796	2.27063e-05	0.967217	168.399	-0.000391419	0.692728	69.7865
Forced Expiratory Volume in 1 Second	CPD	Former	MVMR-Egger	-127.375	51.4407	-228.199	-26.5512	0.0171082	.	151.138	-0.000368479	0.757967	34.1669
Cotinine Analysis
Forced Expiratory Volume in 1 Second	COT	Ever	MR-IVW	-29.7859	13.2043	-55.6664	-3.90538	0.0240854	.	59.5046	.	.	30.6727
Forced Expiratory Volume in 1 Second	COT	Ever	MVMR-IVW	-5.32016	10.1067	-25.1293	14.4889	0.600938	.	170.951	.	.	6.75687
Forced Expiratory Volume in 1 Second	COT	Ever	MR-Egger	-134.67	#VALUE!	-232.724	-36.6163	0.0274148	0.671513	40.5533	0.0117966	0.0892336	30.6727
Forced Expiratory Volume in 1 Second	COT	Ever	MVMR-Egger	6.45132	12.1898	-17.4408	30.3434	0.599031	.	170.951	-0.00132403	0.102172	6.75687
Forced Expiratory Volume in 1 Second	CPD	Ever	MR-IVW	-185.491	17.8032	-220.385	-150.597	2.03138e-25	.	216.369	.	.	69.7865
Forced Expiratory Volume in 1 Second	CPD	Ever	MVMR-IVW	-171.481	29.6117	-229.52	-113.442	4.61583e-07	.	170.951	.	.	19.9436
Forced Expiratory Volume in 1 Second	CPD	Ever	MR-Egger	-193.78	27.3351	-247.357	-140.203	3.93677e-09	0.967217	215.685	0.000404505	0.689324	69.7865
Forced Expiratory Volume in 1 Second	CPD	Ever	MVMR-Egger	-136.968	56.0102	-246.748	-27.1885	0.0181082	.	170.951	-0.000882019	0.470523	19.9436
Forced Expiratory Volume in 1 Second	COT	Current	MR-IVW	-57.5646	25.6693	-107.877	-7.25271	0.0249262	.	44.1619	.	.	30.6727
Forced Expiratory Volume in 1 Second	COT	Current	MVMR-IVW	-11.0356	14.5989	-39.6493	17.5782	0.453243	.	73.6638	.	.	6.75687
Forced Expiratory Volume in 1 Second	COT	Current	MR-Egger	-261.579	.	-435.706	-87.4513	0.0185852	0.671513	29.1981	0.0236834	0.0774761	30.6727
Forced Expiratory Volume in 1 Second	COT	Current	MVMR-Egger	-3.73721	18.0245	-39.0652	31.5908	0.836603	.	73.6638	-0.000820673	0.488896	6.75687
Forced Expiratory Volume in 1 Second	CPD	Current	MR-IVW	-374.282	27.5152	-428.211	-320.352	3.85752e-42	.	101.873	.	.	69.7865
Forced Expiratory Volume in 1 Second	CPD	Current	MVMR-IVW	-291.812	42.7427	-375.588	-208.036	1.11861e-08	.	73.6638	.	.	19.9436
Forced Expiratory Volume in 1 Second	CPD	Current	MR-Egger	-463.766	38.9266	-540.062	-387.47	2.36908e-16	0.967217	86.1802	0.00437065	0.00365166	69.7865
Forced Expiratory Volume in 1 Second	CPD	Current	MVMR-Egger	-362.976	80.2412	-520.248	-205.703	3.87654e-05	.	73.6638	0.00182405	0.3	19.9436
Forced Expiratory Volume in 1 Second	COT	Never	MR-IVW	3.67254	6.42691	-8.9242	16.2693	0.567707	.	18.3099	.	.	30.6727
Forced Expiratory Volume in 1 Second	COT	Never	MVMR-IVW	7.92314	8.11347	-7.97926	23.8255	0.333497	.	159.23	.	.	6.75687
Forced Expiratory Volume in 1 Second	COT	Never	MR-Egger	-13.6357	.	-69.8637	42.5923	0.64727	0.671513	17.4419	0.00221538	0.545648	30.6727
Forced Expiratory Volume in 1 Second	COT	Never	MVMR-Egger	20.0433	9.6042	1.21903	38.8675	0.0421191	.	159.23	-0.00136151	0.0343207	6.75687
Forced Expiratory Volume in 1 Second	CPD	Never	MR-IVW	-19.6599	15.2385	-49.5273	10.2075	0.196998	.	207.154	.	.	69.7865
Forced Expiratory Volume in 1 Second	CPD	Never	MVMR-IVW	-44.3593	23.7496	-90.9085	2.1899	0.0676575	.	159.23	.	.	19.9436
Forced Expiratory Volume in 1 Second	CPD	Never	MR-Egger	-1.98755	23.1985	-47.4567	43.4816	0.93206	0.967217	203.09	-0.000863851	0.31718	69.7865
Forced Expiratory Volume in 1 Second	CPD	Never	MVMR-Egger	9.44105	44.2544	-77.2977	96.1797	0.83195	.	159.23	-0.00137406	0.15771	19.9436
Forced Expiratory Volume in 1 Second	COT	Former	MR-IVW	-20.214	11.2845	-42.3317	1.90371	0.0732453	.	35.4171	.	.	30.6727
Forced Expiratory Volume in 1 Second	COT	Former	MVMR-IVW	-0.395557	10.1081	-20.2074	19.4163	0.96894	.	148.304	.	.	6.75687
Forced Expiratory Volume in 1 Second	COT	Former	MR-Egger	-92.0571	.	-182.21	-1.90412	0.0803421	0.671513	28.6341	0.00781604	0.205925	30.6727
Forced Expiratory Volume in 1 Second	COT	Former	MVMR-Egger	11.5192	12.1798	-12.3533	35.3917	0.348913	.	148.304	-0.00134024	0.0977595	6.75687
Forced Expiratory Volume in 1 Second	CPD	Former	MR-IVW	-132.861	17.432	-167.028	-98.6942	2.50443e-14	.	168.921	.	.	69.7865
Forced Expiratory Volume in 1 Second	CPD	Former	MVMR-IVW	-138.435	29.6193	-196.489	-80.381	2.26887e-05	.	148.304	.	.	19.9436
Forced Expiratory Volume in 1 Second	CPD	Former	MR-Egger	-124.839	26.7649	-177.298	-72.3796	2.27063e-05	0.967217	168.399	-0.000391419	0.692728	69.7865
Forced Expiratory Volume in 1 Second	CPD	Former	MVMR-Egger	-97.5739	55.9315	-207.2	12.0519	0.0873377	.	148.304	-0.00104347	0.392836	19.9436
Cotinine plus 3HC Analysis
Forced Expiratory Volume in 1 Second	Cplus3HC	Ever	MR-IVW	-25.8156	9.17501	-43.7986	-7.83255	0.00489776	.	71.2075	.	.	35.0773
Forced Expiratory Volume in 1 Second	Cplus3HC	Ever	MVMR-IVW	-13.4916	8.7529	-30.6473	3.66409	0.128662	.	192.065	.	.	10.6421
Forced Expiratory Volume in 1 Second	Cplus3HC	Ever	MR-Egger	-27.7607	.	-75.6458	20.1245	0.274917	0.862699	71.1564	-0.000413293	0.921544	35.0773
Forced Expiratory Volume in 1 Second	Cplus3HC	Ever	MVMR-Egger	-4.81622	9.41801	-23.2755	13.6431	0.611057	.	192.065	-0.00169206	0.0370845	10.6421
Forced Expiratory Volume in 1 Second	CPD	Ever	MR-IVW	-185.491	17.8032	-220.385	-150.597	2.03138e-25	.	216.369	.	.	69.7865
Forced Expiratory Volume in 1 Second	CPD	Ever	MVMR-IVW	-156.553	29.0567	-213.504	-99.6021	1.35669e-06	.	192.065	.	.	28.4679
Forced Expiratory Volume in 1 Second	CPD	Ever	MR-Egger	-193.78	27.3351	-247.357	-140.203	3.93677e-09	0.967217	215.685	0.000404505	0.689324	69.7865
Forced Expiratory Volume in 1 Second	CPD	Ever	MVMR-Egger	-146.021	48.1689	-240.433	-51.6103	0.00365751	.	192.065	-0.000291805	0.783993	28.4679
Forced Expiratory Volume in 1 Second	Cplus3HC	Current	MR-IVW	-46.3608	20.2388	-86.0288	-6.69268	0.0219816	.	68.3992	.	.	35.0773
Forced Expiratory Volume in 1 Second	Cplus3HC	Current	MVMR-IVW	-17.7016	12.9568	-43.0969	7.69366	0.177148	.	87.3532	.	.	10.6421
Forced Expiratory Volume in 1 Second	Cplus3HC	Current	MR-Egger	-26.2679	.	-129.591	77.0548	0.626013	0.862699	66.7568	-0.00529191	0.566615	35.0773
Forced Expiratory Volume in 1 Second	Cplus3HC	Current	MVMR-Egger	-17.2975	14.4841	-45.6863	11.0912	0.237328	.	87.3532	-7.91155e-05	0.94862	10.6421
Forced Expiratory Volume in 1 Second	CPD	Current	MR-IVW	-374.282	27.5152	-428.211	-320.352	3.85752e-42	.	101.873	.	.	69.7865
Forced Expiratory Volume in 1 Second	CPD	Current	MVMR-IVW	-296.143	43.0455	-380.512	-211.774	4.66498e-09	.	87.3532	.	.	28.4679
Forced Expiratory Volume in 1 Second	CPD	Current	MR-Egger	-463.766	38.9266	-540.062	-387.47	2.36908e-16	0.967217	86.1802	0.00437065	0.00365166	69.7865
Forced Expiratory Volume in 1 Second	CPD	Current	MVMR-Egger	-403.05	69.0247	-538.338	-267.762	2.63377e-07	.	87.3532	0.00297014	0.0557649	28.4679
Forced Expiratory Volume in 1 Second	Cplus3HC	Never	MR-IVW	0.243933	5.36069	-10.263	10.7509	0.963706	.	31.6342	.	.	35.0773
Forced Expiratory Volume in 1 Second	Cplus3HC	Never	MVMR-IVW	-1.60285	7.81691	-16.924	13.7183	0.838252	.	225.874	.	.	10.6421
Forced Expiratory Volume in 1 Second	Cplus3HC	Never	MR-Egger	-6.35193	.	-34.0172	21.3134	0.65959	0.862699	30.9807	0.00129385	0.595376	35.0773
Forced Expiratory Volume in 1 Second	Cplus3HC	Never	MVMR-Egger	8.66082	8.15072	-7.31458	24.6362	0.292452	.	225.874	-0.00200016	0.00499915	10.6421
Forced Expiratory Volume in 1 Second	CPD	Never	MR-IVW	-19.6599	15.2385	-49.5273	10.2075	0.196998	.	207.154	.	.	69.7865
Forced Expiratory Volume in 1 Second	CPD	Never	MVMR-IVW	-22.1996	25.9044	-72.9722	28.5731	0.394983	.	225.874	.	.	28.4679
Forced Expiratory Volume in 1 Second	CPD	Never	MR-Egger	-1.98755	23.1985	-47.4567	43.4816	0.93206	0.967217	203.09	-0.000863851	0.31718	69.7865
Forced Expiratory Volume in 1 Second	CPD	Never	MVMR-Egger	-11.5262	42.8897	-95.59	72.5376	0.789099	.	225.874	-0.000296044	0.754921	28.4679
Forced Expiratory Volume in 1 Second	Cplus3HC	Former	MR-IVW	-17.8043	7.15551	-31.8292	-3.77954	0.0128392	.	35.2382	.	.	35.0773
Forced Expiratory Volume in 1 Second	Cplus3HC	Former	MVMR-IVW	-9.64898	8.67824	-26.6583	7.36037	0.270786	.	164.271	.	.	10.6421
Forced Expiratory Volume in 1 Second	Cplus3HC	Former	MR-Egger	-20.6625	.	-57.9008	16.5758	0.295164	0.862699	35.2223	0.000255308	0.937767	35.0773
Forced Expiratory Volume in 1 Second	Cplus3HC	Former	MVMR-Egger	-0.448524	9.28439	-18.6459	17.7489	0.961638	.	164.271	-0.00179247	0.0253633	10.6421
Forced Expiratory Volume in 1 Second	CPD	Former	MR-IVW	-132.861	17.432	-167.028	-98.6942	2.50443e-14	.	168.921	.	.	69.7865
Forced Expiratory Volume in 1 Second	CPD	Former	MVMR-IVW	-120.833	28.7983	-177.278	-64.3883	9.43969e-05	.	164.271	.	.	28.4679
Forced Expiratory Volume in 1 Second	CPD	Former	MR-Egger	-124.839	26.7649	-177.298	-72.3796	2.27063e-05	0.967217	168.399	-0.000391419	0.692728	69.7865
Forced Expiratory Volume in 1 Second	CPD	Former	MVMR-Egger	-95.0194	47.5972	-188.31	-1.72891	0.0506833	.	164.271	-0.000714722	0.497379	28.4679
Note: Standard Errors are missing where SIMEX corrections were made.
