# Supplementary material for: Estimating the health impact of nicotine exposure by dissecting the effects of nicotine versus non-nicotine constituents of tobacco smoke: A multivariable Mendelian randomisation study
Source: PLoS Genet. 2024 Feb 9;20(2):e1011157. doi: 10.1371/journal.pgen.1011157 (PMC10883537; doi:10.1371/journal.pgen.1011157)
Supplement: S5 Table — (XLSX) [file pgen.1011157.s012.xlsx]

## Sheet: S5 Table
S5 Table. Univariable and multivariable Mendelian randomisation IVW and Egger analysis of nicotine exposure proxies (nicotine metabolite ratio, cotinine and cotinine+3’hydroxycotinine) and smoking heaviness (cigarettes per day) and forced vital capacity (litres)
Outcome	Exposure	Smoking Status	Method	Beta	Standard Error	Lower Confidence Interval	Upper Confidence Interval	p-value	I2Gx	Q	Egger Intercept	Egger Intercept p-value	F Statistic
NMR Analysis
Forced Vital Capacity	NMR	Ever	MR-IVW	-14.3407	2.5912	-19.4194	-9.26189	3.1237e-08	.	6.16965	.	.	450.999
Forced Vital Capacity	NMR	Ever	MVMR-IVW	-6.32142	5.65648	-17.4081	4.76529	0.269561	.	213.907	.	.	49.0847
Forced Vital Capacity	NMR	Ever	MR-Egger	-23.5311	4.88978	-33.1151	-13.9472	0.00857086	0.990946	1.59618	0.00548961	0.0992475	450.999
Forced Vital Capacity	NMR	Ever	MVMR-Egger	-5.0011	5.98018	-16.7222	6.72005	0.407417	.	213.907	-0.000701228	0.479062	49.0847
Forced Vital Capacity	CPD	Ever	MR-IVW	-129.635	22.7708	-174.265	-85.0038	1.24816e-08	.	243.509	.	.	69.7865
Forced Vital Capacity	CPD	Ever	MVMR-IVW	-149.549	40.0599	-228.067	-71.0317	0.000519367	.	213.907	.	.	34.1669
Forced Vital Capacity	CPD	Ever	MR-Egger	-94.322	34.3985	-161.743	-26.901	0.00840073	0.967217	234.974	-0.00172306	0.17947	69.7865
Forced Vital Capacity	CPD	Ever	MVMR-Egger	-89.1791	65.7227	-217.995	39.6373	0.181581	.	213.907	-0.00175567	0.253702	34.1669
Forced Vital Capacity	NMR	Current	MR-IVW	-24.5035	5.15859	-34.6143	-14.3926	2.03382e-06	.	0.54511	.	.	450.999
Forced Vital Capacity	NMR	Current	MVMR-IVW	-13.498	7.08693	-27.3883	0.39243	0.0630928	.	70.8474	.	.	49.0847
Forced Vital Capacity	NMR	Current	MR-Egger	-20.8057	10.8132	-41.9996	0.388219	0.126673	0.990946	0.393711	-0.00222618	0.717028	450.999
Forced Vital Capacity	NMR	Current	MVMR-Egger	-11.9007	7.48916	-26.5795	2.77805	0.11905	.	70.8474	-0.000864145	0.491016	49.0847
Forced Vital Capacity	CPD	Current	MR-IVW	-246.127	29.7122	-304.363	-187.891	1.19409e-16	.	82.5429	.	.	69.7865
Forced Vital Capacity	CPD	Current	MVMR-IVW	-195.309	50.7181	-294.716	-95.9015	0.000362145	.	70.8474	.	.	34.1669
Forced Vital Capacity	CPD	Current	MR-Egger	-269.853	45.4889	-359.012	-180.695	2.61801e-07	0.967217	81.7762	0.00115879	0.492417	69.7865
Forced Vital Capacity	CPD	Current	MVMR-Egger	-195.579	84.2787	-360.765	-30.3931	0.0248975	.	70.8474	7.87481e-06	0.996793	34.1669
Forced Vital Capacity	NMR	Never	MR-IVW	-4.8435	2.23552	-9.22512	-0.461877	0.0302648	.	5.58165	.	.	450.999
Forced Vital Capacity	NMR	Never	MVMR-IVW	-3.5409	5.13004	-13.5958	6.51399	0.493519	.	227.024	.	.	49.0847
Forced Vital Capacity	NMR	Never	MR-Egger	-10.4734	4.42911	-19.1545	-1.79238	0.0772675	0.990946	3.48814	0.00335977	0.221475	450.999
Forced Vital Capacity	NMR	Never	MVMR-Egger	-0.4293	5.24641	-10.7123	9.85366	0.935147	.	227.024	-0.00164794	0.0621291	49.0847
Forced Vital Capacity	CPD	Never	MR-IVW	-39.0701	20.2693	-78.798	0.657713	0.053911	.	235.687	.	.	69.7865
Forced Vital Capacity	CPD	Never	MVMR-IVW	-36.365	36.2672	-107.449	34.7188	0.321254	.	227.024	.	.	34.1669
Forced Vital Capacity	CPD	Never	MR-Egger	-24.2721	31.043	-85.1163	36.5722	0.437897	0.967217	233.855	-0.000723325	0.530127	69.7865
Forced Vital Capacity	CPD	Never	MVMR-Egger	-8.94167	60.087	-126.712	108.829	0.882367	.	227.024	-0.000799221	0.56825	34.1669
Forced Vital Capacity	NMR	Former	MR-IVW	-13.6726	3.76509	-21.0522	-6.29301	0.000281877	.	10.2619	.	.	450.999
Forced Vital Capacity	NMR	Former	MVMR-IVW	-6.68593	5.82472	-18.1024	4.73052	0.256963	.	183.327	.	.	49.0847
Forced Vital Capacity	NMR	Former	MR-Egger	-27.8281	5.50978	-38.6272	-17.0289	0.00722767	0.990946	1.71721	0.00843634	0.0431084	450.999
Forced Vital Capacity	NMR	Former	MVMR-Egger	-5.99121	6.18512	-18.114	6.13162	0.337898	.	183.327	-0.000367074	0.718767	49.0847
Forced Vital Capacity	CPD	Former	MR-IVW	-97.0285	23.5959	-143.276	-50.7806	3.92082e-05	.	207.56	.	.	69.7865
Forced Vital Capacity	CPD	Former	MVMR-IVW	-129.872	41.1309	-210.488	-49.2552	0.00280825	.	183.327	.	.	34.1669
Forced Vital Capacity	CPD	Former	MR-Egger	-49.0732	35.1756	-118.017	19.8709	0.169034	0.967217	195.063	-0.00233966	0.0765655	69.7865
Forced Vital Capacity	CPD	Former	MVMR-Egger	-56.4528	67.1075	-187.983	75.0778	0.404667	.	183.327	-0.00213448	0.17541	34.1669
Cotinine Analysis
Forced Vital Capacity	COT	Ever	MR-IVW	-24.5476	9.50464	-43.1767	-5.91852	0.00980311	.	21.2151	.	.	30.6727
Forced Vital Capacity	COT	Ever	MVMR-IVW	-3.35237	12.644	-28.1347	21.4299	0.791996	.	195.284	.	.	6.75687
Forced Vital Capacity	COT	Ever	MR-Egger	-69.8593	.	-150.815	11.0962	0.129233	0.671513	18.8658	0.00500622	0.34746	30.6727
Forced Vital Capacity	COT	Ever	MVMR-Egger	9.0551	15.3753	-21.0804	39.1906	0.558607	.	195.284	-0.0013955	0.17026	6.75687
Forced Vital Capacity	CPD	Ever	MR-IVW	-129.635	22.7708	-174.265	-85.0038	1.24816e-08	.	243.509	.	.	69.7865
Forced Vital Capacity	CPD	Ever	MVMR-IVW	-148.527	37.0482	-221.142	-75.9128	0.000203239	.	195.284	.	.	19.9436
Forced Vital Capacity	CPD	Ever	MR-Egger	-94.322	34.3985	-161.743	-26.901	0.00840073	0.967217	234.974	-0.00172306	0.17947	69.7865
Forced Vital Capacity	CPD	Ever	MVMR-Egger	-64.1044	69.0042	-199.353	71.1439	0.357447	.	195.284	-0.00215736	0.155106	19.9436
Forced Vital Capacity	COT	Current	MR-IVW	-38.9794	17.2166	-72.7239	-5.23496	0.0235701	.	13.8044	.	.	30.6727
Forced Vital Capacity	COT	Current	MVMR-IVW	-8.22407	16.4403	-40.4471	23.999	0.619103	.	68.084	.	.	6.75687
Forced Vital Capacity	COT	Current	MR-Egger	-196.61	.	-307.739	-85.4818	0.00847181	0.671513	7.6662	0.018196	0.0382581	30.6727
Forced Vital Capacity	COT	Current	MVMR-Egger	-4.19901	20.3739	-44.1319	35.7339	0.837569	.	68.084	-0.000452597	0.735127	6.75687
Forced Vital Capacity	CPD	Current	MR-IVW	-246.127	29.7122	-304.363	-187.891	1.19409e-16	.	82.5429	.	.	69.7865
Forced Vital Capacity	CPD	Current	MVMR-IVW	-201.856	48.1334	-296.197	-107.514	0.000111965	.	68.084	.	.	19.9436
Forced Vital Capacity	CPD	Current	MR-Egger	-269.853	45.4889	-359.012	-180.695	2.61801e-07	0.967217	81.7762	0.00115879	0.492417	69.7865
Forced Vital Capacity	CPD	Current	MVMR-Egger	-158.811	91.08	-337.328	19.7056	0.0874926	.	68.084	-0.00110323	0.579251	19.9436
Forced Vital Capacity	COT	Never	MR-IVW	0.764754	6.63083	-12.2317	13.7612	0.908181	.	12.5352	.	.	30.6727
Forced Vital Capacity	COT	Never	MVMR-IVW	7.54165	10.2678	-12.5833	27.6666	0.46608	.	164.063	.	.	6.75687
Forced Vital Capacity	COT	Never	MR-Egger	-35.0695	#VALUE!	-86.9382	16.7992	0.221702	0.671513	10.4667	0.0042639	0.244083	30.6727
Forced Vital Capacity	COT	Never	MVMR-Egger	21.3531	12.2654	-2.68702	45.3932	0.0879728	.	164.063	-0.00155145	0.0578286	6.75687
Forced Vital Capacity	CPD	Never	MR-IVW	-39.0701	20.2693	-78.798	0.657713	0.053911	.	235.687	.	.	69.7865
Forced Vital Capacity	CPD	Never	MVMR-IVW	-63.9809	30.0576	-122.894	-5.06801	0.0382368	.	164.063	.	.	19.9436
Forced Vital Capacity	CPD	Never	MR-Egger	-24.2721	31.043	-85.1163	36.5722	0.437897	0.967217	233.855	-0.000723325	0.530127	69.7865
Forced Vital Capacity	CPD	Never	MVMR-Egger	8.36801	55.8589	-101.115	117.851	0.881532	.	164.063	-0.00184765	0.132806	19.9436
Forced Vital Capacity	COT	Former	MR-IVW	-19.8068	9.32743	-38.0886	-1.52507	0.0337116	.	16.2301	.	.	30.6727
Forced Vital Capacity	COT	Former	MVMR-IVW	-1.15144	13.2585	-27.1382	24.8353	0.931142	.	174.724	.	.	6.75687
Forced Vital Capacity	COT	Former	MR-Egger	-33.0217	#VALUE!	-119.055	53.0116	0.473425	0.671513	16.1685	0.000909052	0.865786	30.6727
Forced Vital Capacity	COT	Former	MVMR-Egger	13.6027	16.0271	-17.8105	45.0159	0.40016	.	174.724	-0.00165949	0.118624	6.75687
Forced Vital Capacity	CPD	Former	MR-IVW	-97.0285	23.5959	-143.276	-50.7806	3.92082e-05	.	207.56	.	.	69.7865
Forced Vital Capacity	CPD	Former	MVMR-IVW	-130.859	38.8526	-207.01	-54.7075	0.00146375	.	174.724	.	.	19.9436
Forced Vital Capacity	CPD	Former	MR-Egger	-49.0732	35.1756	-118.017	19.8709	0.169034	0.967217	195.063	-0.00233966	0.0765655	69.7865
Forced Vital Capacity	CPD	Former	MVMR-Egger	-44.911	72.49	-186.991	97.1693	0.538426	.	174.724	-0.00219473	0.168077	19.9436
Cotinine plus 3HC Analysis
Forced Vital Capacity	Cplus3HC	Ever	MR-IVW	-20.4729	8.4253	-36.9865	-3.95927	0.0151019	.	41.3196	.	.	35.0773
Forced Vital Capacity	Cplus3HC	Ever	MVMR-IVW	-12.0221	11.4983	-34.5587	10.5145	0.300103	.	243.066	.	.	10.6421
Forced Vital Capacity	Cplus3HC	Ever	MR-Egger	-30.4661	.	-75.0055	14.0734	0.201372	0.862699	40.8755	0.00146855	0.7024	35.0773
Forced Vital Capacity	Cplus3HC	Ever	MVMR-Egger	0.799795	12.2398	-23.1901	24.7897	0.948129	.	243.066	-0.002501	0.0183685	10.6421
Forced Vital Capacity	CPD	Ever	MR-IVW	-129.635	22.7708	-174.265	-85.0038	1.24816e-08	.	243.509	.	.	69.7865
Forced Vital Capacity	CPD	Ever	MVMR-IVW	-130.826	38.1734	-205.646	-56.0065	0.00112763	.	243.066	.	.	28.4679
Forced Vital Capacity	CPD	Ever	MR-Egger	-94.322	34.3985	-161.743	-26.901	0.00840073	0.967217	234.974	-0.00172306	0.17947	69.7865
Forced Vital Capacity	CPD	Ever	MVMR-Egger	-61.4932	62.2616	-183.526	60.5396	0.327494	.	243.066	-0.00192088	0.166133	28.4679
Forced Vital Capacity	Cplus3HC	Current	MR-IVW	-37.2476	15.6406	-67.9032	-6.59203	0.0172437	.	28.3895	.	.	35.0773
Forced Vital Capacity	Cplus3HC	Current	MVMR-IVW	-16.9028	14.7806	-45.8728	12.0672	0.257496	.	83.1705	.	.	10.6421
Forced Vital Capacity	Cplus3HC	Current	MR-Egger	-21.659	.	-101.648	58.3298	0.603931	0.862699	27.7487	-0.00396486	0.57864	35.0773
Forced Vital Capacity	Cplus3HC	Current	MVMR-Egger	-9.30289	16.3577	-41.364	22.7582	0.571782	.	83.1705	-0.00148803	0.285631	10.6421
Forced Vital Capacity	CPD	Current	MR-IVW	-246.127	29.7122	-304.363	-187.891	1.19409e-16	.	82.5429	.	.	69.7865
Forced Vital Capacity	CPD	Current	MVMR-IVW	-200.703	49.1072	-296.953	-104.452	0.00013607	.	83.1705	.	.	28.4679
Forced Vital Capacity	CPD	Current	MR-Egger	-269.853	45.4889	-359.012	-180.695	2.61801e-07	0.967217	81.7762	0.00115879	0.492417	69.7865
Forced Vital Capacity	CPD	Current	MVMR-Egger	-197.466	81.3363	-356.885	-38.0469	0.0183727	.	83.1705	-8.9912e-05	0.960164	28.4679
Forced Vital Capacity	Cplus3HC	Never	MR-IVW	-3.17911	7.39613	-17.6755	11.3173	0.667316	.	38.7302	.	.	35.0773
Forced Vital Capacity	Cplus3HC	Never	MVMR-IVW	-5.74363	10.5571	-26.4355	14.9483	0.58849	.	264.31	.	.	10.6421
Forced Vital Capacity	Cplus3HC	Never	MR-Egger	-4.51718	.	-42.9175	33.8832	0.82099	0.862699	38.7149	0.000246807	0.941766	35.0773
Forced Vital Capacity	Cplus3HC	Never	MVMR-Egger	7.44053	11.0861	-14.2882	29.1692	0.50483	.	264.31	-0.00256952	0.0077971	10.6421
Forced Vital Capacity	CPD	Never	MR-IVW	-39.0701	20.2693	-78.798	0.657713	0.053911	.	235.687	.	.	69.7865
Forced Vital Capacity	CPD	Never	MVMR-IVW	-22.3502	34.9875	-90.9256	46.2253	0.525464	.	264.31	.	.	28.4679
Forced Vital Capacity	CPD	Never	MR-Egger	-24.2721	31.043	-85.1163	36.5722	0.437897	0.967217	233.855	-0.000723325	0.530127	69.7865
Forced Vital Capacity	CPD	Never	MVMR-Egger	-11.343	57.9498	-124.925	102.239	0.845512	.	264.31	-0.000305297	0.811646	28.4679
Forced Vital Capacity	Cplus3HC	Former	MR-IVW	-14.4353	7.6258	-29.3818	0.51132	0.0583647	.	26.8436	.	.	35.0773
Forced Vital Capacity	Cplus3HC	Former	MVMR-IVW	-9.14756	11.8009	-32.2774	13.9823	0.441397	.	209.091	.	.	10.6421
Forced Vital Capacity	Cplus3HC	Former	MR-Egger	-28.6019	.	-67.5129	10.3092	0.171656	0.862699	25.9993	0.00227185	0.511119	35.0773
Forced Vital Capacity	Cplus3HC	Former	MVMR-Egger	4.10944	12.5532	-20.4947	28.7136	0.744592	.	209.091	-0.00258289	0.0175063	10.6421
Forced Vital Capacity	CPD	Former	MR-IVW	-97.0285	23.5959	-143.276	-50.7806	3.92082e-05	.	207.56	.	.	69.7865
Forced Vital Capacity	CPD	Former	MVMR-IVW	-111.967	39.1617	-188.724	-35.2098	0.00589408	.	209.091	.	.	28.4679
Forced Vital Capacity	CPD	Former	MR-Egger	-49.0732	35.1756	-118.017	19.8709	0.169034	0.967217	195.063	-0.00233966	0.0765655	69.7865
Forced Vital Capacity	CPD	Former	MVMR-Egger	-34.5224	63.696	-159.367	90.3218	0.589941	.	209.091	-0.00214415	0.131265	28.4679
Note: Standard Errors are missing where SIMEX corrections were made.
