# Supplementary material for: Estimating the health impact of nicotine exposure by dissecting the effects of nicotine versus non-nicotine constituents of tobacco smoke: A multivariable Mendelian randomisation study
Source: PLoS Genet. 2024 Feb 9;20(2):e1011157. doi: 10.1371/journal.pgen.1011157 (PMC10883537; doi:10.1371/journal.pgen.1011157)
Supplement: S6 Table — (XLSX) [file pgen.1011157.s013.xlsx]

## Sheet: S6 Table
S6 Table. Univariable and multivariable Mendelian randomisation IVW and Egger analysis of nicotine exposure proxies (nicotine metabolite ratio, cotinine and cotinine+3’hydroxycotinine) and smoking heaviness (cigarettes per day) and heart rate (beats per minute)
Outcome	Exposure	Smoking Status	Method	Beta	Standard Error	Lower Confidence Interval	Upper Confidence Interval	p-value	I2Gx	Q	Egger Intercept	Egger Intercept p-value	F Statistic
NMR Analysis
Heart Rate	NMR	Ever	MR-IVW	0.0626772	0.0507776	-0.0368469	0.162201	0.217074	.	10.3962	.	.	450.999
Heart Rate	NMR	Ever	MVMR-IVW	-0.036604	0.0651625	-0.164322	0.0911144	0.577024	.	129.699	.	.	49.0847
Heart Rate	NMR	Ever	MR-Egger	0.0500979	0.118794	-0.182739	0.282935	0.694907	0.990946	10.3587	0.00751512	0.90991	450.999
Heart Rate	NMR	Ever	MVMR-Egger	-0.0232842	0.0689831	-0.158491	0.111923	0.737283	.	129.699	-0.00707385	0.535675	49.0847
Heart Rate	CPD	Ever	MR-IVW	1.61219	0.251128	1.11998	2.1044	1.36461e-10	.	130.142	.	.	69.7865
Heart Rate	CPD	Ever	MVMR-IVW	1.63108	0.461275	0.72698	2.53518	0.000939434	.	129.699	.	.	34.1669
Heart Rate	CPD	Ever	MR-Egger	1.29194	0.381583	0.544036	2.03984	0.0013734	0.967217	127.057	0.0156359	0.271025	69.7865
Heart Rate	CPD	Ever	MVMR-Egger	1.28022	0.764873	-0.218932	2.77937	0.101114	.	129.699	0.0102109	0.566486	34.1669
Heart Rate	NMR	Current	MR-IVW	-0.0531343	0.0747268	-0.199599	0.0933302	0.477055	.	4.07326	.	.	450.999
Heart Rate	NMR	Current	MVMR-IVW	-0.299536	0.103771	-0.502926	-0.0961454	0.0059148	.	72.0426	.	.	49.0847
Heart Rate	NMR	Current	MR-Egger	-0.289679	0.156439	-0.596298	0.0169413	0.137717	0.990946	1.11104	0.142522	0.160342	450.999
Heart Rate	NMR	Current	MVMR-Egger	-0.32567	0.109501	-0.540292	-0.111049	0.00470974	.	72.0426	0.0141465	0.44072	49.0847
Heart Rate	CPD	Current	MR-IVW	4.58102	0.473421	3.65311	5.50892	3.79782e-22	.	100.386	.	.	69.7865
Heart Rate	CPD	Current	MVMR-IVW	4.22335	0.741004	2.77098	5.67572	8.15041e-07	.	72.0426	.	.	34.1669
Heart Rate	CPD	Current	MR-Egger	4.36716	0.727007	2.94223	5.79209	1.99966e-07	0.967217	100.088	0.010462	0.698162	69.7865
Heart Rate	CPD	Current	MVMR-Egger	3.31797	1.21828	0.930143	5.70579	0.00916169	.	72.0426	0.0264292	0.353762	34.1669
Heart Rate	NMR	Never	MR-IVW	0.0842769	0.0427308	0.00052445	0.168029	0.0485784	.	9.19706	.	.	450.999
Heart Rate	NMR	Never	MVMR-IVW	0.083381	0.0723188	-0.0583638	0.225126	0.254881	.	204.205	.	.	49.0847
Heart Rate	NMR	Never	MR-Egger	0.0841595	0.100095	-0.112027	0.280346	0.447786	0.990946	9.19705	7.00979e-05	0.998999	450.999
Heart Rate	NMR	Never	MVMR-Egger	0.0851101	0.0769032	-0.0656201	0.23584	0.274297	.	204.205	-0.000917176	0.942509	49.0847
Heart Rate	CPD	Never	MR-IVW	-0.49717	0.298495	-1.08222	0.0878808	0.0957956	.	229.848	.	.	69.7865
Heart Rate	CPD	Never	MVMR-IVW	-0.0375444	0.511919	-1.04091	0.965817	0.941853	.	204.205	.	.	34.1669
Heart Rate	CPD	Never	MR-Egger	-1.24054	0.437669	-2.09837	-0.382711	0.0065632	0.967217	209.053	0.0363516	0.0286323	69.7865
Heart Rate	CPD	Never	MVMR-Egger	-0.945347	0.833673	-2.57934	0.688652	0.262819	.	204.205	0.0264717	0.176904	34.1669
Heart Rate	NMR	Former	MR-IVW	0.16656	0.0617925	0.0454467	0.287673	0.00702888	.	12.0681	.	.	450.999
Heart Rate	NMR	Former	MVMR-IVW	0.118494	0.0716417	-0.0219238	0.258912	0.104941	.	125.004	.	.	49.0847
Heart Rate	NMR	Former	MR-Egger	0.242349	0.138319	-0.0287558	0.513454	0.154636	0.990946	10.9995	-0.0451612	0.566828	450.999
Heart Rate	NMR	Former	MVMR-Egger	0.152579	0.0744065	0.00674194	0.298416	0.0461561	.	125.004	-0.0179988	0.146584	49.0847
Heart Rate	CPD	Former	MR-IVW	0.727601	0.284706	0.169577	1.28563	0.0105998	.	132.056	.	.	69.7865
Heart Rate	CPD	Former	MVMR-IVW	0.666725	0.505763	-0.324571	1.65802	0.193945	.	125.004	.	.	34.1669
Heart Rate	CPD	Former	MR-Egger	0.513557	0.436006	-0.341015	1.36813	0.244317	0.967217	130.968	0.0104451	0.518027	69.7865
Heart Rate	CPD	Former	MVMR-Egger	0.631828	0.842331	-1.01914	2.2828	0.457101	.	125.004	0.00101474	0.958653	34.1669
Cotinine Analysis
Heart Rate	COT	Ever	MR-IVW	0.133106	0.149913	-0.160723	0.426935	0.3746	.	23.145	.	.	30.6727
Heart Rate	COT	Ever	MVMR-IVW	0.00273399	0.151851	-0.294893	0.300361	0.985707	.	127.91	.	.	6.75687
Heart Rate	COT	Ever	MR-Egger	0.913975	.	-0.321616	2.14957	0.185152	0.671513	19.7603	-0.0907379	0.275449	30.6727
Heart Rate	COT	Ever	MVMR-Egger	-0.203804	0.181273	-0.5591	0.151491	0.266366	.	127.91	0.0232199	0.0551125	6.75687
Heart Rate	CPD	Ever	MR-IVW	1.61219	0.251128	1.11998	2.1044	1.36461e-10	.	130.142	.	.	69.7865
Heart Rate	CPD	Ever	MVMR-IVW	1.52061	0.44485	0.648707	2.39252	0.00126163	.	127.91	.	.	19.9436
Heart Rate	CPD	Ever	MR-Egger	1.29194	0.381583	0.544036	2.03984	0.0013734	0.967217	127.057	0.0156359	0.271025	69.7865
Heart Rate	CPD	Ever	MVMR-Egger	0.202693	0.816402	-1.39745	1.80284	0.804958	.	127.91	0.0336758	0.062629	19.9436
Heart Rate	COT	Current	MR-IVW	0.931217	0.347637	0.249848	1.61259	0.00739075	.	26.8511	.	.	30.6727
Heart Rate	COT	Current	MVMR-IVW	0.605087	0.25295	0.109305	1.10087	0.0205519	.	72.8052	.	.	6.75687
Heart Rate	COT	Current	MR-Egger	4.33936	.	2.11405	6.56466	0.00507517	0.671513	13.4934	-0.38853	0.0226971	30.6727
Heart Rate	COT	Current	MVMR-Egger	0.450635	0.311533	-0.159971	1.06124	0.154402	.	72.8052	0.0173522	0.397339	6.75687
Heart Rate	CPD	Current	MR-IVW	4.58102	0.473421	3.65311	5.50892	3.79782e-22	.	100.386	.	.	69.7865
Heart Rate	CPD	Current	MVMR-IVW	3.30208	0.739897	1.85188	4.75227	4.6092e-05	.	72.8052	.	.	19.9436
Heart Rate	CPD	Current	MR-Egger	4.36716	0.727007	2.94223	5.79209	1.99966e-07	0.967217	100.088	0.010462	0.698162	69.7865
Heart Rate	CPD	Current	MVMR-Egger	-0.0604843	1.28478	-2.57866	2.45769	0.962643	.	72.8052	0.0861882	0.00328365	19.9436
Heart Rate	COT	Never	MR-IVW	-0.215719	0.119121	-0.449197	0.0177592	0.070154	.	18.1585	.	.	30.6727
Heart Rate	COT	Never	MVMR-IVW	-0.079684	0.17431	-0.421331	0.261963	0.64955	.	213.698	.	.	6.75687
Heart Rate	COT	Never	MR-Egger	-0.543188	.	-1.61033	0.523951	0.347657	0.671513	17.4248	0.0378995	0.577653	30.6727
Heart Rate	COT	Never	MVMR-Egger	-0.368791	0.204033	-0.768695	0.0311134	0.0768239	.	213.698	0.0324643	0.0181753	6.75687
Heart Rate	CPD	Never	MR-IVW	-0.49717	0.298495	-1.08222	0.0878808	0.0957956	.	229.848	.	.	69.7865
Heart Rate	CPD	Never	MVMR-IVW	-0.0938665	0.510169	-1.0938	0.906065	0.854765	.	213.698	.	.	19.9436
Heart Rate	CPD	Never	MR-Egger	-1.24054	0.437669	-2.09837	-0.382711	0.0065632	0.967217	209.053	0.0363516	0.0286323	69.7865
Heart Rate	CPD	Never	MVMR-Egger	-1.56942	0.9378	-3.4075	0.268672	0.1006	.	213.698	0.0376879	0.0693225	19.9436
Heart Rate	COT	Former	MR-IVW	-0.110332	0.12175	-0.348963	0.128298	0.36482	.	12.0725	.	.	30.6727
Heart Rate	COT	Former	MVMR-IVW	-0.213529	0.166153	-0.539189	0.112131	0.204667	.	122.425	.	.	6.75687
Heart Rate	COT	Former	MR-Egger	-0.11753	.	-1.19895	0.963891	0.836643	0.671513	12.0654	-0.00467227	0.946978	30.6727
Heart Rate	COT	Former	MVMR-Egger	-0.398289	0.200873	-0.792	-0.00457882	0.053011	.	122.425	0.0207763	0.11898	6.75687
Heart Rate	CPD	Former	MR-IVW	0.727601	0.284706	0.169577	1.28563	0.0105998	.	132.056	.	.	69.7865
Heart Rate	CPD	Former	MVMR-IVW	0.959377	0.486961	0.00493381	1.91382	0.0543742	.	122.425	.	.	19.9436
Heart Rate	CPD	Former	MR-Egger	0.513557	0.436006	-0.341015	1.36813	0.244317	0.967217	130.968	0.0104451	0.518027	69.7865
Heart Rate	CPD	Former	MVMR-Egger	0.68271	0.92557	-1.13141	2.49683	0.464269	.	122.425	0.00706304	0.725826	19.9436
Cotinine plus 3HC Analysis
Heart Rate	Cplus3HC	Ever	MR-IVW	0.186977	0.0949595	0.000856512	0.373098	0.0489508	.	23.092	.	.	35.0773
Heart Rate	Cplus3HC	Ever	MVMR-IVW	0.0326447	0.124756	-0.211878	0.277167	0.794505	.	130.931	.	.	10.6421
Heart Rate	Cplus3HC	Ever	MR-Egger	0.477403	.	0.0109903	0.943816	0.0645557	0.862699	20.6305	-0.0521473	0.217131	35.0773
Heart Rate	Cplus3HC	Ever	MVMR-Egger	0.00268961	0.139176	-0.270096	0.275475	0.984649	.	130.931	0.00585108	0.619607	10.6421
Heart Rate	CPD	Ever	MR-IVW	1.61219	0.251128	1.11998	2.1044	1.36461e-10	.	130.142	.	.	69.7865
Heart Rate	CPD	Ever	MVMR-IVW	1.5096	0.414364	0.697444	2.32175	0.000576229	.	130.931	.	.	28.4679
Heart Rate	CPD	Ever	MR-Egger	1.29194	0.381583	0.544036	2.03984	0.0013734	0.967217	127.057	0.0156359	0.271025	69.7865
Heart Rate	CPD	Ever	MVMR-Egger	0.609417	0.67057	-0.7049	1.92373	0.36728	.	130.931	0.0249544	0.0962536	28.4679
Heart Rate	Cplus3HC	Current	MR-IVW	0.485202	0.25744	-0.0193808	0.989785	0.059468	.	36.8072	.	.	35.0773
Heart Rate	Cplus3HC	Current	MVMR-IVW	0.0351666	0.227917	-0.41155	0.481883	0.877912	.	94.8033	.	.	10.6421
Heart Rate	Cplus3HC	Current	MR-Egger	1.34423	.	0.116317	2.57215	0.0499183	0.862699	32.6004	-0.146798	0.200293	35.0773
Heart Rate	Cplus3HC	Current	MVMR-Egger	-0.111423	0.250653	-0.602703	0.379857	0.658342	.	94.8033	0.0287559	0.179394	10.6421
Heart Rate	CPD	Current	MR-IVW	4.58102	0.473421	3.65311	5.50892	3.79782e-22	.	100.386	.	.	69.7865
Heart Rate	CPD	Current	MVMR-IVW	3.32681	0.756953	1.84318	4.81044	4.78121e-05	.	94.8033	.	.	28.4679
Heart Rate	CPD	Current	MR-Egger	4.36716	0.727007	2.94223	5.79209	1.99966e-07	0.967217	100.088	0.010462	0.698162	69.7865
Heart Rate	CPD	Current	MVMR-Egger	1.61208	1.21943	-0.777991	4.00216	0.191448	.	94.8033	0.0476964	0.0814324	28.4679
Heart Rate	Cplus3HC	Never	MR-IVW	-0.0315327	0.0851635	-0.198453	0.135388	0.711188	.	23.0727	.	.	35.0773
Heart Rate	Cplus3HC	Never	MVMR-IVW	0.0897505	0.145059	-0.194565	0.374066	0.538525	.	224.986	.	.	10.6421
Heart Rate	Cplus3HC	Never	MR-Egger	0.185279	.	-0.232377	0.602935	0.399242	0.862699	20.9595	-0.0433066	0.254571	35.0773
Heart Rate	Cplus3HC	Never	MVMR-Egger	0.0100928	0.160332	-0.304157	0.324343	0.950027	.	224.986	0.0155143	0.254166	10.6421
Heart Rate	CPD	Never	MR-IVW	-0.49717	0.298495	-1.08222	0.0878808	0.0957956	.	229.848	.	.	69.7865
Heart Rate	CPD	Never	MVMR-IVW	-0.210021	0.480556	-1.15191	0.731869	0.663708	.	224.986	.	.	28.4679
Heart Rate	CPD	Never	MR-Egger	-1.24054	0.437669	-2.09837	-0.382711	0.0065632	0.967217	209.053	0.0363516	0.0286323	69.7865
Heart Rate	CPD	Never	MVMR-Egger	-1.26668	0.776393	-2.78841	0.25505	0.1083	.	224.986	0.0293195	0.091663	28.4679
Heart Rate	Cplus3HC	Former	MR-IVW	0.0853862	0.0861331	-0.0834347	0.254207	0.321525	.	14.6725	.	.	35.0773
Heart Rate	Cplus3HC	Former	MVMR-IVW	0.0168199	0.142208	-0.261907	0.295547	0.906257	.	136.868	.	.	10.6421
Heart Rate	Cplus3HC	Former	MR-Egger	0.192431	.	-0.246127	0.63099	0.40427	0.862699	14.4702	-0.0168141	0.664913	35.0773
Heart Rate	Cplus3HC	Former	MVMR-Egger	0.0535584	0.158615	-0.257326	0.364443	0.736857	.	136.868	-0.00716685	0.593506	10.6421
Heart Rate	CPD	Former	MR-IVW	0.727601	0.284706	0.169577	1.28563	0.0105998	.	132.056	.	.	69.7865
Heart Rate	CPD	Former	MVMR-IVW	0.943409	0.472312	0.0176774	1.86914	0.0504769	.	136.868	.	.	28.4679
Heart Rate	CPD	Former	MR-Egger	0.513557	0.436006	-0.341015	1.36813	0.244317	0.967217	130.968	0.0104451	0.518027	69.7865
Heart Rate	CPD	Former	MVMR-Egger	0.592809	0.781591	-0.939109	2.12473	0.451298	.	136.868	0.00970993	0.574339	28.4679
Note: Standard Errors are missing where SIMEX corrections were made.
