# Supplementary material for: Estimating the health impact of nicotine exposure by dissecting the effects of nicotine versus non-nicotine constituents of tobacco smoke: A multivariable Mendelian randomisation study
Source: PLoS Genet. 2024 Feb 9;20(2):e1011157. doi: 10.1371/journal.pgen.1011157 (PMC10883537; doi:10.1371/journal.pgen.1011157)
Supplement: S7 Table — (XLSX) [file pgen.1011157.s014.xlsx]

## Sheet: S7 Table
S7 Table. Univariable Mendelian randomisation weighted mean and weighted Mode analysis of nicotine exposure proxies (nicotine metabolite ratio, cotinine and cotinine+3’hydroxycotinine) and smoking heaviness (cigarettes per day) on smoking related health outcomes
Outcome	Exposure	Smoking Status	Method	Odds Ratio	Lower Confidence Interval	Upper Confidence Interval	p-value
Lung Cancer	NMR	Ever	Weighted Median	1.20602	1.15625	1.25793	2.96448e-18
Lung Cancer	NMR	Ever	Weighted Mode	1.20627	1.14842	1.26703	0.0017086
Lung Cancer	NMR	Never	Weighted Median	0.998586	0.917976	1.08627	0.973711
Lung Cancer	NMR	Never	Weighted Mode	0.998843	0.912719	1.09309	0.981126
Lung Cancer	COT	Ever	Weighted Median	1.07761	0.915571	1.26834	0.368619
Lung Cancer	COT	Ever	Weighted Mode	1.01967	0.877249	1.1852	0.805403
Lung Cancer	COT	Never	Weighted Median	1.00278	0.717377	1.40174	0.987023
Lung Cancer	COT	Never	Weighted Mode	1.29879	0.770947	2.18803	0.351556
Lung Cancer	Cplus3HC	Ever	Weighted Median	0.957762	0.843622	1.08734	0.505036
Lung Cancer	Cplus3HC	Ever	Weighted Mode	0.919672	0.803366	1.05282	0.24638
Lung Cancer	Cplus3HC	Never	Weighted Median	1.17251	0.909374	1.51178	0.21969
Lung Cancer	Cplus3HC	Never	Weighted Mode	1.1654	0.864841	1.57041	0.332867
Lung Cancer	CPD	Ever	Weighted Median	4.79879	4.29015	5.36774	1.01739e-165
Lung Cancer	CPD	Ever	Weighted Mode	4.64829	4.2282	5.11012	6.65239e-34
Lung Cancer	CPD	Never	Weighted Median	1.20261	0.915099	1.58044	0.185665
Lung Cancer	CPD	Never	Weighted Mode	1.15135	0.904637	1.46536	0.257365
COPD	NMR	Ever	Weighted Median	1.16976	1.07209	1.27631	0.000423353
COPD	NMR	Ever	Weighted Mode	1.17126	1.07062	1.28136	0.0182643
COPD	NMR	Current	Weighted Median	1.44512	1.24725	1.67438	9.54498e-07
COPD	NMR	Current	Weighted Mode	1.43911	1.2425	1.66683	0.00464549
COPD	NMR	Never	Weighted Median	0.998709	0.997897	0.999522	0.0018638
COPD	NMR	Never	Weighted Mode	0.99868	0.997769	0.999591	0.0362828
COPD	NMR	Former	Weighted Median	1.00198	0.999551	1.00442	0.109995
COPD	NMR	Former	Weighted Mode	1.00187	0.999294	1.00444	0.214419
COPD	COT	Ever	Weighted Median	1.21306	0.920695	1.59827	0.169828
COPD	COT	Ever	Weighted Mode	1.14634	0.747654	1.75762	0.546657
COPD	COT	Current	Weighted Median	1.83857	1.15705	2.92153	0.0099557
COPD	COT	Current	Weighted Mode	2.04625	1.06224	3.94177	0.0609698
COPD	COT	Never	Weighted Median	0.999668	0.997164	1.00218	0.795373
COPD	COT	Never	Weighted Mode	1.00144	0.997426	1.00547	0.500431
COPD	COT	Former	Weighted Median	1.00069	0.993316	1.00812	0.854471
COPD	COT	Former	Weighted Mode	0.996604	0.983179	1.01021	0.634803
COPD	Cplus3HC	Ever	Weighted Median	1.11409	0.862461	1.43913	0.408156
COPD	Cplus3HC	Ever	Weighted Mode	1.05074	0.712058	1.55052	0.806481
COPD	Cplus3HC	Current	Weighted Median	1.04589	0.69295	1.5786	0.830833
COPD	Cplus3HC	Current	Weighted Mode	1.03083	0.486569	2.18389	0.937859
COPD	Cplus3HC	Never	Weighted Median	0.998689	0.996409	1.00097	0.260308
COPD	Cplus3HC	Never	Weighted Mode	0.999881	0.996587	1.00319	0.944563
COPD	Cplus3HC	Former	Weighted Median	1.00173	0.995101	1.00839	0.610505
COPD	Cplus3HC	Former	Weighted Mode	1.00211	0.990984	1.01336	0.716332
COPD	CPD	Ever	Weighted Median	7.72461	4.7944	12.4457	4.42098e-17
COPD	CPD	Ever	Weighted Mode	6.49522	4.33378	9.73465	2.77015e-12
COPD	CPD	Current	Weighted Median	11.7343	5.35365	25.7196	7.72362e-10
COPD	CPD	Current	Weighted Mode	10.1677	4.80339	21.5228	1.53805e-07
COPD	CPD	Never	Weighted Median	0.99215	0.9874	0.996923	0.00128747
COPD	CPD	Never	Weighted Mode	0.993273	0.98916	0.997403	0.00242166
COPD	CPD	Former	Weighted Median	1.04164	1.02902	1.05441	5.41504e-11
COPD	CPD	Former	Weighted Mode	1.03612	1.02451	1.04787	1.04015e-07
CHD	NMR	Ever	Weighted Median	1.03212	1.00988	1.05484	0.00444147
CHD	NMR	Ever	Weighted Mode	1.02787	1.00506	1.05119	0.0615664
CHD	NMR	Current	Weighted Median	1.03228	0.984216	1.08268	0.191571
CHD	NMR	Current	Weighted Mode	1.03553	0.986433	1.08706	0.217952
CHD	NMR	Never	Weighted Median	0.991642	0.966364	1.01758	0.524053
CHD	NMR	Never	Weighted Mode	0.995414	0.965259	1.02651	0.781379
CHD	NMR	Former	Weighted Median	1.03548	1.01037	1.06122	0.00538079
CHD	NMR	Former	Weighted Mode	1.03514	1.0107	1.06017	0.0365276
CHD	COT	Ever	Weighted Median	1.04008	0.97231	1.11257	0.252993
CHD	COT	Ever	Weighted Mode	1.05369	0.975135	1.13858	0.218452
CHD	COT	Current	Weighted Median	1.06152	0.918367	1.22698	0.419221
CHD	COT	Current	Weighted Mode	1.12234	0.92262	1.36529	0.27806
CHD	COT	Never	Weighted Median	1.02085	0.925665	1.12581	0.679492
CHD	COT	Never	Weighted Mode	1.05372	0.909941	1.22023	0.502131
CHD	COT	Former	Weighted Median	1.02607	0.951518	1.10645	0.503726
CHD	COT	Former	Weighted Mode	1.03527	0.948264	1.13026	0.458832
CHD	Cplus3HC	Ever	Weighted Median	1.01365	0.961728	1.06838	0.613277
CHD	Cplus3HC	Ever	Weighted Mode	1.02485	0.959527	1.09461	0.476401
CHD	Cplus3HC	Current	Weighted Median	0.999962	0.885572	1.12913	0.999514
CHD	Cplus3HC	Current	Weighted Mode	0.984997	0.853137	1.13724	0.839444
CHD	Cplus3HC	Never	Weighted Median	1.0271	0.949836	1.11066	0.502721
CHD	Cplus3HC	Never	Weighted Mode	1.02851	0.90333	1.17103	0.677229
CHD	Cplus3HC	Former	Weighted Median	1.01595	0.957981	1.07742	0.597584
CHD	Cplus3HC	Former	Weighted Mode	1.01444	0.938282	1.09679	0.723758
CHD	CPD	Ever	Weighted Median	1.14488	1.01964	1.28549	0.0220733
CHD	CPD	Ever	Weighted Mode	1.13698	1.02141	1.26563	0.0227517
CHD	CPD	Current	Weighted Median	1.03943	0.800506	1.34967	0.771644
CHD	CPD	Current	Weighted Mode	1.09094	0.874317	1.36123	0.444372
CHD	CPD	Never	Weighted Median	0.598004	0.514168	0.695509	2.52782e-11
CHD	CPD	Never	Weighted Mode	0.619042	0.54107	0.70825	5.28176e-09
CHD	CPD	Former	Weighted Median	1.13235	0.991932	1.29264	0.0657564
CHD	CPD	Former	Weighted Mode	1.10722	0.976938	1.25487	0.116846
Outcome	Exposure	Smoking Status	Method	Beta	Standard Error	Lower Confidence Interval	Upper Confidence Interval	p-value
Forced Expiratory Volume in 1 second	NMR	Ever	Weighted Median	-12.5614	2.43621	-17.3364	-7.78647	2.52091e-07
Forced Expiratory Volume in 1 second	NMR	Ever	Weighted Mode	-12.345	2.49075	-17.2269	-7.46314	0.0042616
Forced Expiratory Volume in 1 second	NMR	Current	Weighted Median	-30.7215	4.99148	-40.5048	-20.9382	7.51831e-10
Forced Expiratory Volume in 1 second	NMR	Current	Weighted Mode	-30.5746	5.54624	-41.4452	-19.704	0.00268777
Forced Expiratory Volume in 1 second	NMR	Never	Weighted Median	-6.07861	1.97227	-9.94426	-2.21296	0.00205587
Forced Expiratory Volume in 1 second	NMR	Never	Weighted Mode	-5.71498	2.27557	-10.1751	-1.25485	0.053733
Forced Expiratory Volume in 1 second	NMR	Former	Weighted Median	-11.8451	2.58265	-16.9071	-6.78315	4.50894e-06
Forced Expiratory Volume in 1 second	NMR	Former	Weighted Mode	-11.9615	2.80203	-17.4535	-6.46955	0.00794728
Forced Expiratory Volume in 1 second	COT	Ever	Weighted Median	-25.1003	8.93309	-42.6091	-7.5914	0.00495713
Forced Expiratory Volume in 1 second	COT	Ever	Weighted Mode	-23.7417	11.9849	-47.2322	-0.251215	0.0789374
Forced Expiratory Volume in 1 second	COT	Current	Weighted Median	-19.7898	19.5979	-58.2016	18.622	0.312594
Forced Expiratory Volume in 1 second	COT	Current	Weighted Mode	-13.4568	29.8502	-71.9632	45.0497	0.662791
Forced Expiratory Volume in 1 second	COT	Never	Weighted Median	-3.83182	6.17405	-15.933	8.26933	0.534842
Forced Expiratory Volume in 1 second	COT	Never	Weighted Mode	-6.34422	7.46105	-20.9679	8.27945	0.417199
Forced Expiratory Volume in 1 second	COT	Former	Weighted Median	-25.7353	8.77066	-42.9258	-8.54478	0.00334359
Forced Expiratory Volume in 1 second	COT	Former	Weighted Mode	-27.8269	12.4053	-52.1412	-3.51253	0.0515774
Forced Expiratory Volume in 1 second	Cplus3HC	Ever	Weighted Median	-18.3263	7.46701	-32.9617	-3.691	0.0141156
Forced Expiratory Volume in 1 second	Cplus3HC	Ever	Weighted Mode	-16.9047	9.87747	-36.2645	2.45514	0.107593
Forced Expiratory Volume in 1 second	Cplus3HC	Current	Weighted Median	-13.9435	15.1545	-43.6463	15.7594	0.357528
Forced Expiratory Volume in 1 second	Cplus3HC	Current	Weighted Mode	-11.3058	18.3574	-47.2863	24.6747	0.547212
Forced Expiratory Volume in 1 second	Cplus3HC	Never	Weighted Median	-7.41018	5.65869	-18.5012	3.68086	0.190358
Forced Expiratory Volume in 1 second	Cplus3HC	Never	Weighted Mode	-9.50896	6.59416	-22.4335	3.41558	0.169847
Forced Expiratory Volume in 1 second	Cplus3HC	Former	Weighted Median	-17.2666	7.8587	-32.6697	-1.86358	0.0280107
Forced Expiratory Volume in 1 second	Cplus3HC	Former	Weighted Mode	-15.9613	11.432	-38.368	6.44534	0.182975
Forced Expiratory Volume in 1 second	CPD	Ever	Weighted Median	-202.208	12.8462	-227.386	-177.029	7.95811e-56
Forced Expiratory Volume in 1 second	CPD	Ever	Weighted Mode	-193.462	11.4546	-215.913	-171.011	9.24594e-23
Forced Expiratory Volume in 1 second	CPD	Current	Weighted Median	-407.698	29.167	-464.866	-350.531	2.12124e-44
Forced Expiratory Volume in 1 second	CPD	Current	Weighted Mode	-416.846	24.421	-464.711	-368.981	5.79123e-23
Forced Expiratory Volume in 1 second	CPD	Never	Weighted Median	-31.7753	12.1509	-55.591	-7.95954	0.00892121
Forced Expiratory Volume in 1 second	CPD	Never	Weighted Mode	-18.5343	10.2028	-38.5318	1.46324	0.0750465
Forced Expiratory Volume in 1 second	CPD	Former	Weighted Median	-138.82	14.6016	-167.439	-110.201	1.95911e-21
Forced Expiratory Volume in 1 second	CPD	Former	Weighted Mode	-131.199	12.6497	-155.992	-106.405	2.90298e-14
Forced Vital Capacity	NMR	Ever	Weighted Median	-16.2061	2.71871	-21.5348	-10.8774	2.50776e-09
Forced Vital Capacity	NMR	Ever	Weighted Mode	-15.8565	2.81429	-21.3725	-10.3404	0.00244163
Forced Vital Capacity	NMR	Current	Weighted Median	-25.1335	6.09738	-37.0844	-13.1826	3.7558e-05
Forced Vital Capacity	NMR	Current	Weighted Mode	-25.4372	6.69565	-38.5606	-12.3137	0.0126407
Forced Vital Capacity	NMR	Never	Weighted Median	-5.37854	2.57823	-10.4319	-0.325221	0.0369658
Forced Vital Capacity	NMR	Never	Weighted Mode	-5.79237	2.64108	-10.9689	-0.615854	0.0797761
Forced Vital Capacity	NMR	Former	Weighted Median	-16.3038	3.03791	-22.2581	-10.3495	8.01528e-08
Forced Vital Capacity	NMR	Former	Weighted Mode	-15.9685	3.2196	-22.2789	-9.65808	0.00424897
Forced Vital Capacity	COT	Ever	Weighted Median	-34.9355	9.29857	-53.1607	-16.7103	0.000171907
Forced Vital Capacity	COT	Ever	Weighted Mode	-40.0193	11.304	-62.1751	-17.8636	0.00631119
Forced Vital Capacity	COT	Current	Weighted Median	-50.851	20.9825	-91.9766	-9.72529	0.0153719
Forced Vital Capacity	COT	Current	Weighted Mode	-51.6691	32.7223	-115.805	12.4665	0.148788
Forced Vital Capacity	COT	Never	Weighted Median	-6.27223	7.51171	-20.9952	8.45072	0.403721
Forced Vital Capacity	COT	Never	Weighted Mode	-9.80527	9.34124	-28.1141	8.50357	0.321236
Forced Vital Capacity	COT	Former	Weighted Median	-24.8299	9.8435	-44.1232	-5.53666	0.0116534
Forced Vital Capacity	COT	Former	Weighted Mode	-26.2919	11.425	-48.6848	-3.89895	0.0469021
Forced Vital Capacity	Cplus3HC	Ever	Weighted Median	-23.7872	8.97211	-41.3725	-6.20187	0.00801972
Forced Vital Capacity	Cplus3HC	Ever	Weighted Mode	-27.502	11.4294	-49.9036	-5.10042	0.0294624
Forced Vital Capacity	Cplus3HC	Current	Weighted Median	-28.3105	18.3602	-64.2965	7.6756	0.123087
Forced Vital Capacity	Cplus3HC	Current	Weighted Mode	-24.6609	27.9407	-79.4246	30.1029	0.39137
Forced Vital Capacity	Cplus3HC	Never	Weighted Median	-9.19868	7.52148	-23.9408	5.54342	0.221334
Forced Vital Capacity	Cplus3HC	Never	Weighted Mode	-13.2987	8.44268	-29.8463	3.24896	0.136069
Forced Vital Capacity	Cplus3HC	Former	Weighted Median	-22.3659	8.85522	-39.7221	-5.00967	0.0115458
Forced Vital Capacity	Cplus3HC	Former	Weighted Mode	-26.4663	10.7818	-47.5987	-5.33388	0.0267923
Forced Vital Capacity	CPD	Ever	Weighted Median	-131.076	15.8086	-162.061	-100.091	1.11881e-16
Forced Vital Capacity	CPD	Ever	Weighted Mode	-115.32	13.25	-141.29	-89.35	1.00177e-11
Forced Vital Capacity	CPD	Current	Weighted Median	-267.703	32.2413	-330.896	-204.51	1.01438e-16
Forced Vital Capacity	CPD	Current	Weighted Mode	-266.646	26.6667	-318.912	-214.379	1.04235e-13
Forced Vital Capacity	CPD	Never	Weighted Median	-53.3566	14.459	-81.6962	-25.017	0.000224076
Forced Vital Capacity	CPD	Never	Weighted Mode	-37.8455	11.78	-60.9342	-14.7567	0.0022587
Forced Vital Capacity	CPD	Former	Weighted Median	-91.2971	18.6256	-127.803	-54.791	9.50061e-07
Forced Vital Capacity	CPD	Former	Weighted Mode	-76.971	14.8016	-105.982	-47.9598	3.40604e-06
Heart Rate	NMR	Ever	Weighted Median	0.0396369	0.041107	-0.0409328	0.120207	0.334927
Heart Rate	NMR	Ever	Weighted Mode	0.0438255	0.0451148	-0.0445995	0.132251	0.375954
Heart Rate	NMR	Current	Weighted Median	-0.055695	0.0872257	-0.226657	0.115267	0.523138
Heart Rate	NMR	Current	Weighted Mode	-0.0514112	0.0952341	-0.23807	0.135248	0.612472
Heart Rate	NMR	Never	Weighted Median	0.0587888	0.0371616	-0.0140479	0.131625	0.113654
Heart Rate	NMR	Never	Weighted Mode	0.0542732	0.0370386	-0.0183224	0.126869	0.20273
Heart Rate	NMR	Former	Weighted Median	0.14272	0.0483198	0.0480133	0.237427	0.00314032
Heart Rate	NMR	Former	Weighted Mode	0.147617	0.0486882	0.0521877	0.243045	0.0290191
Heart Rate	COT	Ever	Weighted Median	0.00744545	0.145937	-0.27859	0.293481	0.959311
Heart Rate	COT	Ever	Weighted Mode	-0.0390825	0.257312	-0.543413	0.465248	0.882626
Heart Rate	COT	Current	Weighted Median	0.511529	0.327669	-0.130702	1.15376	0.118496
Heart Rate	COT	Current	Weighted Mode	0.338972	0.526886	-0.693725	1.37167	0.536044
Heart Rate	COT	Never	Weighted Median	-0.250389	0.132589	-0.510263	0.00948496	0.0589638
Heart Rate	COT	Never	Weighted Mode	-0.426295	0.236956	-0.890729	0.0381397	0.10555
Heart Rate	COT	Former	Weighted Median	-0.146028	0.152601	-0.445125	0.153069	0.338603
Heart Rate	COT	Former	Weighted Mode	-0.20912	0.270308	-0.738924	0.320683	0.458983
Heart Rate	Cplus3HC	Ever	Weighted Median	0.177014	0.117033	-0.0523719	0.406399	0.130406
Heart Rate	Cplus3HC	Ever	Weighted Mode	0.0211779	0.209125	-0.388706	0.431062	0.920678
Heart Rate	Cplus3HC	Current	Weighted Median	0.397677	0.264084	-0.119928	0.915281	0.1321
Heart Rate	Cplus3HC	Current	Weighted Mode	0.332137	0.347671	-0.349298	1.01357	0.35456
Heart Rate	Cplus3HC	Never	Weighted Median	0.0973519	0.106433	-0.111257	0.305961	0.360362
Heart Rate	Cplus3HC	Never	Weighted Mode	0.135818	0.190173	-0.236921	0.508556	0.486081
Heart Rate	Cplus3HC	Former	Weighted Median	0.126947	0.125	-0.118052	0.371947	0.309829
Heart Rate	Cplus3HC	Former	Weighted Mode	0.260461	0.206021	-0.143339	0.664261	0.225434
Heart Rate	CPD	Ever	Weighted Median	1.73388	0.221037	1.30064	2.16711	4.35483e-15
Heart Rate	CPD	Ever	Weighted Mode	1.58456	0.206084	1.18064	1.98849	3.95946e-10
Heart Rate	CPD	Current	Weighted Median	5.01822	0.495739	4.04657	5.98987	4.38132e-24
Heart Rate	CPD	Current	Weighted Mode	5.14087	0.448733	4.26136	6.02039	7.72999e-16
Heart Rate	CPD	Never	Weighted Median	-0.782152	0.200663	-1.17545	-0.388853	9.70524e-05
Heart Rate	CPD	Never	Weighted Mode	-0.791563	0.174352	-1.13329	-0.449834	3.36332e-05
Heart Rate	CPD	Former	Weighted Median	0.722132	0.255117	0.222103	1.22216	0.00464615
Heart Rate	CPD	Former	Weighted Mode	0.624707	0.210466	0.212193	1.03722	0.00452059
