# Supplementary material for: Estimating the health impact of nicotine exposure by dissecting the effects of nicotine versus non-nicotine constituents of tobacco smoke: A multivariable Mendelian randomisation study
Source: PLoS Genet. 2024 Feb 9;20(2):e1011157. doi: 10.1371/journal.pgen.1011157 (PMC10883537; doi:10.1371/journal.pgen.1011157)
Supplement: S8 Table — (XLSX) [file pgen.1011157.s015.xlsx]

## Sheet: S8 Table
S8 Table. A table to aid interpretation of the multivariable Mendelian randomisation analysis of the direct effect of nicotine metabolite ratio (accounting for smoking heaviness).
Nicotine Metabolite Ratio	Nicotine exposure per cigarette smoked	Outcome	Sample	Effect on outcome
Increase of 1 standard deviation	Decreased	Chronic Obstructive Pulmonary Disease	Current smokers	15% increased odds
Decrease of 1 standard deviation	Increased	Chronic Obstructive Pulmonary Disease	Current smokers	15% decreased odds
Increase of 1 standard deviation	Decreased	Forced Expiritory Volume in one second	Current smokers	Decrease of 17.77 mililitres
Decrease of 1 standard deviation	Increased	Forced Expiritory Volume in one second	Current smokers	Increase of 17.77 mililitres
Increase of 1 standard deviation	Decreased	Forced Vital Capacity	Current smokers	Decrease of 13.50 mililitres
Decrease of 1 standard deviation	Increased	Forced Vital Capacity	Current smokers	Increase of 13.50 mililitres
Increase of 1 standard deviation	Decreased	Heart Rate	Current smokers	Decrease of 0.04 beats per minute
Decrease of 1 standard deviation	Increased	Heart Rate	Current smokers	Increase of 0.04 beats per minute
