# Supplementary material for: Estimating the health impact of nicotine exposure by dissecting the effects of nicotine versus non-nicotine constituents of tobacco smoke: A multivariable Mendelian randomisation study
Source: PLoS Genet. 2024 Feb 9;20(2):e1011157. doi: 10.1371/journal.pgen.1011157 (PMC10883537; doi:10.1371/journal.pgen.1011157)
Supplement: S10 Table — (XLSX) [file pgen.1011157.s017.xlsx]

## Sheet: S10 Table
S10 Table. Details of the inclusion and exclusion of Single Nucleotide Polymorphisms (SNPs) in the analysis exploring the effect of cotinine and smoking heaviness on lung cancer.
SNP rsID	Chromosome	Position	Beta	Standard Error	Associated phenotype	MR Proxy SNP rsID	MVMR Proxy SNP rsID	Included in cotinine MR of ever smokers	Included in CPD MR of ever smokers	Included in cotinine MR of never smokers	Included in CPD MR of never smokers	Included in MVMR analysis of ever smokers	Included in MVMR analysis of never smokers
rs10204824	2	148372720	-0.0306308	0.00571765	Cigarettes per day	rs4534992 (ever)	rs7596180 (cotinine)	No	Yes	No	Yes	Yes	Yes
rs1024323	4	3006043	-0.0278996	0.00565972	Cigarettes per day			No	Yes	No	Yes	Yes	Yes
rs10454798	4	67980830	0.0229475	0.00634015	Cigarettes per day			No	Yes	No	Yes	Yes	Yes
rs10519203	15	78814046	-0.182051	0.0058726	Cigarettes per day			No	Yes	No	Yes	No (clumped out)	No (clumped out)
rs10742683	11	43667625	-0.0260842	0.00558662	Cigarettes per day			No	Yes	No	Yes	Yes	Yes
rs1115019	15	57141231	-0.0316489	0.00679406	Cigarettes per day			No	Yes	No	Yes	Yes	Yes
rs11264100	1	35591626	-0.0391388	0.00832553	Cigarettes per day		rs2971426 (cotinine)	No	Yes	No	Yes	Yes	Yes
rs113001570	11	46737412	0.0599531	0.0109642	Cigarettes per day		rs77920005 (cotinine)	No	Yes	No	Yes	Yes	Yes
rs117824460	19	41371480	-0.230818	0.0176511	Cigarettes per day			No	Yes	No	Yes	No (missing from cotinine data set)	No (missing from cotinine data set)
rs11846838	14	104184737	0.030938	0.00586772	Cigarettes per day			No	Yes	No	Yes	Yes	Yes
rs11940255	4	67086288	-0.0355365	0.00613064	Cigarettes per day			No	No (missing from outcome and no proxies found)	No	Yes	No (missing from outcome and no proxies found)	Yes
rs12438181	15	78812098	-0.155258	0.00676316	Cigarettes per day			No	Yes	No	Yes	No (clumped out)	No (clumped out)
rs12924872	16	69552215	-0.0254517	0.00554083	Cigarettes per day			No	Yes	No	Yes	Yes	Yes
rs13253502	8	42442018	-0.00966142	0.00559671	Cigarettes per day			No	Yes	No	Yes	Yes	Yes
rs143200968	19	41338847	-0.229513	0.0175513	Cigarettes per day			No	Yes	No	Yes	Yes	Yes
rs146009840	15	78906177	0.180528	0.00591975	Cigarettes per day			No	Yes	No	Yes	No (clumped out)	No (clumped out)
rs1592485	16	52093549	-0.0316904	0.00566442	Cigarettes per day			No	Yes	No	Yes	Yes	Yes
rs1737894	20	31054702	0.0329562	0.00559464	Cigarettes per day			No	No (palindromic SNP removed during harmonisation)	No	No (palindromic SNP removed during harmonisation)	No (palindromic SNP removed during harmonisation)	No (palindromic SNP removed during harmonisation)
rs182317	15	89943601	-0.0311764	0.00582965	Cigarettes per day			No	Yes	No	Yes	Yes	Yes
rs2072659	1	154548521	-0.0652518	0.00924651	Cigarettes per day			No	Yes	No	Yes	Yes	Yes
rs2084533	3	16872929	0.0336406	0.00590094	Cigarettes per day			No	Yes	No	Yes	Yes	Yes
rs215600	7	32333642	-0.0492503	0.0057525	Cigarettes per day			No	Yes	No	Yes	Yes	Yes
rs2236951	3	50421081	-0.0328593	0.00688162	Cigarettes per day			No	Yes	No	Yes	Yes	Yes
rs2273500	20	61986949	0.0680938	0.00779553	Cigarettes per day			No	No (missing from outcome and no proxies found)	No	Yes	No (missing from outcome and no proxies found)	Yes
rs258321	16	89756473	0.033048	0.00559413	Cigarettes per day			No	Yes	No	Yes	Yes	Yes
rs2741351	8	27418040	0.0404917	0.00726083	Cigarettes per day			No	Yes	No	Yes	Yes	Yes
rs28438420	15	78836288	0.0590266	0.00560255	Cigarettes per day			No	No (palindromic SNP removed during harmonisation)	No	No (palindromic SNP removed during harmonisation)	No (palindromic SNP removed during harmonisation)	No (palindromic SNP removed during harmonisation)
rs28681284	15	78908565	-0.155626	0.00684443	Cigarettes per day			No	Yes	No	Yes	No (clumped out)	No (clumped out)
rs28813180	3	158083918	-0.0283939	0.00550534	Cigarettes per day	rs138279803 (both)	rs138279803 (cotinine)	No	Yes	No	Yes	No (clumped out)	No (clumped out)
rs3025383	9	136502369	-0.0578394	0.00704521	Cigarettes per day	rs1108581 (ever)		No	Yes	No	Yes	No (missing from outcome and no proxies found)	Yes
rs34973462	1	175993820	0.0301095	0.00587118	Cigarettes per day	rs6682194 (never)	rs12135395 (cotinine)	No	Yes	No	Yes	Yes	Yes
rs3743063	15	79065171	-0.101198	0.00561348	Cigarettes per day	rs7174367 (never)	rs7174367 (cotinine)	No	Yes	No	Yes	No (clumped out)	No (clumped out)
rs4144686	18	53251725	-0.0372369	0.00734526	Cigarettes per day			No	Yes	No	Yes	Yes	Yes
rs4236926	8	42578059	0.0666229	0.00650172	Cigarettes per day			No	Yes	No	Yes	Yes	Yes
rs4485470	18	62125063	-0.0297317	0.00559881	Cigarettes per day			No	Yes	No	Yes	Yes	Yes
rs4886550	15	78243579	0.0494413	0.00681058	Cigarettes per day			No	No (missing from outcome and no proxies found)	No	No	No (missing from outcome and no proxies found)	No (missing from outcome and no proxies found)
rs56113850	19	41353107	0.107205	0.00560367	Cigarettes per day			No	Yes	No	Yes	Yes	Yes
rs59208569	19	4044424	0.0397174	0.00736266	Cigarettes per day			No	Yes	No	Yes	Yes	Yes
rs6078373	20	11863500	0.0280825	0.00561649	Cigarettes per day			No	Yes	No	Yes	Yes	Yes
rs62447179	7	50339609	-0.0258361	0.00600677	Cigarettes per day			No	Yes	No	Yes	Yes	Yes
rs632811	15	59155050	-0.0367137	0.00641049	Cigarettes per day			No	Yes	No	Yes	Yes	Yes
rs699165	3	136224697	0.0335372	0.00631543	Cigarettes per day			No	No (missing from outcome and no proxies found)	No	Yes	No (missing from outcome and no proxies found)	Yes
rs7125588	11	113436072	-0.0326769	0.00556328	Cigarettes per day			No	Yes	No	Yes	Yes	Yes
rs72740955	15	78849779	0.181648	0.00591528	Cigarettes per day			No	Yes	No	Yes	No (clumped out)	No (clumped out)
rs7281463	21	40520783	0.0238107	0.00559671	Cigarettes per day			No	Yes	No	Yes	Yes	Yes
rs73229090	8	27442127	0.0554895	0.00876271	Cigarettes per day			No	Yes	No	Yes	Yes	Yes
rs7431710	3	48935583	-0.0349579	0.0058102	Cigarettes per day		rs7612459 (cotinine)	No	Yes	No	Yes	Yes	Yes
rs75596189	9	136468701	0.0656428	0.0086946	Cigarettes per day			No	Yes	No	Yes	Yes	Yes
rs7599488	2	60718347	0.0264143	0.00554403	Cigarettes per day			No	Yes	No	Yes	Yes	Yes
rs7766641	6	26184102	-0.0345362	0.00624329	Cigarettes per day			No	Yes	No	Yes	Yes	Yes
rs78408772	2	62710608	-0.0432349	0.00913504	Cigarettes per day			No	Yes	No	Yes	Yes	Yes
rs790564	8	64604218	-0.0408927	0.00619302	Cigarettes per day			No	Yes	No	Yes	Yes	Yes
rs7951365	11	16377044	0.0389511	0.00596781	Cigarettes per day	rs7127006 (never)	rs7127006 (cotinine)	No	Yes	No	Yes	Yes	Yes
rs8040868	15	78911181	0.164997	0.00569294	Cigarettes per day	rs10851907 (never)	rs10851907 (cotinine)	No	Yes	No	Yes	No (proxy SNP found is already included)	No (already included)
rs8192726	19	41354496	-0.109518	0.0108975	Cigarettes per day		rs76112798 (cotinine)	No	Yes	No	Yes	No (clumped out)	No (clumped out)
rs10744625	15	78915864	-0.1382	0.0296	Cotinine			Yes	No	Yes	No	Yes	Yes
rs10851907	12	3868168	0.1862	0.0206	Cotinine			Yes	No	Yes	No	Yes	Yes
rs11745112	5	685849	-0.1421	0.0301	Cotinine			Yes	No	Yes	No	Yes	Yes
rs1813379	16	84437335	0.1307	0.028	Cotinine			Yes	No	Yes	No	Yes	Yes
rs2814672	6	63134804	-0.0995	0.0209	Cotinine			Yes	No	Yes	No	Yes	Yes
rs4887074	15	78952110	0.1527	0.0285	Cotinine			Yes	No	Yes	No	Yes	Yes
rs74386627	15	79099986	-0.291	0.0595	Cotinine		rs80178211 (CPD)	Yes	No	Yes	No	Yes	Yes
rs76474922	15	78884553	0.2677	0.0564	Cotinine	rs117832812 (never)		Yes	No	Yes	No	Yes	No (missing from outcome and no proxies found)
rs77107237 (rs114612145)	4	69746647	-0.2221	0.0359	Cotinine			Yes	No	Yes	No	Yes	Yes
rs7971121	12	129977245	-0.1066	0.0222	Cotinine			Yes	No	Yes	No	Yes	Yes
Number of SNPs:								10	49	10	52	48	51
