# Supplementary material for: Estimating the health impact of nicotine exposure by dissecting the effects of nicotine versus non-nicotine constituents of tobacco smoke: A multivariable Mendelian randomisation study
Source: PLoS Genet. 2024 Feb 9;20(2):e1011157. doi: 10.1371/journal.pgen.1011157 (PMC10883537; doi:10.1371/journal.pgen.1011157)
Supplement: S12 Table — (XLSX) [file pgen.1011157.s019.xlsx]

## Sheet: S12 Table
S12 Table. Details of the inclusion and exclusion of Single Nucleotide Polymorphisms (SNPs) in the analysis exploring the effect of nicotine metabolite ratio and smoking heaviness on UK Biobank smoking-related health outcomes.
SNP rsID	Chromosome	Position	Beta	Standard Error	Associated phenotype	MR Proxy SNP rsID	MVMR Proxy SNP rsID	Included in NMR MR	Included in CPD MR	Included in MVMR analysis
rs10204824	2	148372720	-0.0147	0.00386	Cigarettes per day			No	Yes	Yes
rs1024323	4	3006043	-0.00792	0.00382	Cigarettes per day			No	Yes	Yes
rs10454798	4	67980830	0.0076	0.00428	Cigarettes per day			No	Yes	Yes
rs10519203	15	78814046	-0.09	0.00402	Cigarettes per day			No	Yes	Yes
rs10742683	11	43667625	-0.0135	0.0038	Cigarettes per day			No	Yes	Yes
rs1115019	15	57141231	-0.0122	0.00456	Cigarettes per day			No	Yes	Yes
rs11264100	1	35591626	-0.0208	0.00539	Cigarettes per day			No	Yes	Yes
rs113001570	11	46737412	0.0389	0.00744	Cigarettes per day			No	Yes	Yes
rs117824460	19	41371480	-0.0821 / -1.027822	0.0128 / 0.067626	Cigarettes per day and NMR			Yes	Yes	Yes
rs11846838	14	104184737	0.0124	0.00399	Cigarettes per day			No	Yes	Yes
rs11940255	4	67086288	-0.0164	0.00413	Cigarettes per day			No	Yes	Yes
rs12438181	15	78812098	-0.0803	0.0046	Cigarettes per day			No	Yes	No (clumped out)
rs12924872	16	69552215	-0.0101	0.00377	Cigarettes per day			No	Yes	Yes
rs13253502	8	42442018	-0.00392	0.00379	Cigarettes per day			No	Yes	Yes
rs143200968	19	41338847	-0.0979	0.0114	Cigarettes per day			No	Yes	No (clumped out)
rs146009840	15	78906177	0.0889	0.00407	Cigarettes per day			No	Yes	No (clumped out)
rs1592485	16	52093549	-0.0225	0.00386	Cigarettes per day			No	Yes	Yes
rs1737894	20	31054702	0.0188	0.00378	Cigarettes per day			No	No (palindromic SNP removed during harmonisation)	No (palindromic SNP removed during harmonisation)
rs182317	15	89943601	-0.0201	0.00402	Cigarettes per day			No	Yes	Yes
rs2072659	1	154548521	-0.0305	0.00637	Cigarettes per day			No	Yes	Yes
rs2084533	3	16872929	0.018	0.00399	Cigarettes per day			No	Yes	Yes
rs215600	7	32333642	-0.0249	0.00392	Cigarettes per day			No	Yes	Yes
rs2236951	3	50421081	-0.0133	0.00465	Cigarettes per day			No	Yes	Yes
rs2273500	20	61986949	0.0345	0.00532	Cigarettes per day			No	Yes	Yes
rs258321	16	89756473	0.0159	0.0038	Cigarettes per day			No	Yes	Yes
rs2741351	8	27418040	0.0234	0.00488	Cigarettes per day			No	Yes	Yes
rs28438420	15	78836288	0.0258	0.00384	Cigarettes per day			No	No (palindromic SNP removed during harmonisation)	No (clumped out)
rs28681284	15	78908565	-0.0785	0.0047	Cigarettes per day			No	Yes	No (clumped out)
rs28813180	3	158083918	-0.0169	0.00374	Cigarettes per day			No	Yes	Yes
rs3025383	9	136502369	-0.0319	0.00471	Cigarettes per day			No	Yes	Yes
rs34973462	1	175993820	0.0143	0.00403	Cigarettes per day			No	Yes	Yes
rs3743063	15	79065171	-0.0511	0.00386	Cigarettes per day			No	Yes	No (clumped out)
rs4144686	18	53251725	-0.0193	0.00496	Cigarettes per day			No	Yes	Yes
rs4236926	8	42578059	0.0335	0.00439	Cigarettes per day			No	Yes	Yes
rs4485470	18	62125063	-0.0179	0.00381	Cigarettes per day			No	Yes	Yes
rs4886550	15	78243579	0.027	0.00432	Cigarettes per day			No	Yes	No (missing from NMR dataset and no proxies found)
rs56113850	19	41353107	0.0402 / 0.682499	0.00383 / 0.019773	Cigarettes per day and NMR			Yes	Yes	Yes
rs59208569	19	4044424	0.021	0.00496	Cigarettes per day			No	Yes	Yes
rs6078373	20	11863500	0.0128	0.00383	Cigarettes per day			No	Yes	Yes
rs62447179	7	50339609	-0.0139	0.00411	Cigarettes per day			No	Yes	Yes
rs632811	15	59155050	-0.0188	0.00477	Cigarettes per day			No	Yes	Yes
rs699165	3	136224697	0.0162	0.00431	Cigarettes per day			No	Yes	Yes
rs7125588	11	113436072	-0.0155	0.00379	Cigarettes per day			No	Yes	Yes
rs72740955	15	78849779	0.0894	0.00408	Cigarettes per day			No	Yes	No (clumped out)
rs7281463	21	40520783	0.0116	0.00383	Cigarettes per day			No	Yes	Yes
rs73229090	8	27442127	0.0255	0.00602	Cigarettes per day			No	Yes	Yes
rs7431710	3	48935583	-0.0176	0.00396	Cigarettes per day			No	Yes	Yes
rs75596189	9	136468701	0.0311	0.00595	Cigarettes per day			No	Yes	Yes
rs7599488	2	60718347	0.0102	0.00376	Cigarettes per day			No	Yes	Yes
rs7766641	6	26184102	-0.0158	0.0042	Cigarettes per day			No	Yes	Yes
rs78408772	2	62710608	-0.0173	0.00626	Cigarettes per day			No	Yes	Yes
rs790564	8	64604218	-0.0188	0.00423	Cigarettes per day			No	Yes	Yes
rs7951365	11	16377044	0.0195	0.00408	Cigarettes per day			No	Yes	Yes
rs8040868	15	78911181	0.0808	0.00391	Cigarettes per day			No	Yes	No (clumped out)
rs8192726	19	41354496	-0.0402	0.00711	Cigarettes per day			No	Yes	No (clumped out)
rs112292570	19	41345586	-1.07174	0.069676	NMR			Yes	No	Yes
rs11667314	19	41340983	0.604944	0.020813	NMR			Yes	No	Yes
rs117090198*	19	40753001	0.001912	0.068136	NMR			No	No	No
rs3181842	19	41523016	-0.25454	0.020665	NMR			Yes	No	Yes
rs34638591	4	69359223	-0.17454	0.02457	NMR			Yes	No	Yes
Number of SNPs:								6	53	48
	*The p-value for this SNP-exposure effect size was unusually high prior to the conditional analysis and the original authors were unsure why. We removed this SNP to reduce heterogeneity.
	Note: NMR = nicotine metabolite ratio; CPD = cigarettes per day
